# Supplementary material for: The Relationship between Postexercise Hypotension and Heart Rate Variability before and after Exercise Training
Source: J Cardiovasc Dev Dis. 2023 Feb 3;10(2):64. doi: 10.3390/jcdd10020064 (PMC9958830; doi:10.3390/jcdd10020064)
Supplement: Supplementary file 1 [file jcdd-10-00064-s001.zip]

Archive with 1 entries (1 files):
- jcdd-2151497-supplementary.xlsx
