# Supplementary material for: The Relationship between Postexercise Hypotension and Heart Rate Variability before and after Exercise Training
Source: J Cardiovasc Dev Dis. 2023 Feb 3;10(2):64. doi: 10.3390/jcdd10020064 (PMC9958830; doi:10.3390/jcdd10020064)
Supplement: Supplementary file 1 [file jcdd-10-00064-s001.zip › jcdd-2151497-supplementary.xlsx]

## Sheet: Subject Charecteristics
	Sex (M/F)	Age	Race	Yrs_HTN	AntiHTN_DrugName	Class	Dose	HTN_Med	Pre_GESTmaxDBP	Post_GESTmaxDBP	Post_MAP	Post_BMI	Post_SBP	Post_DBP	Post_GEST_AHA_SBP	Post_GEST_AHA_DBP	Post_GESTRestingHR	Post_GESTmaxSBP	Pre_GESTmaxSBP	Post_GESTmaxSBP	Pre_BMI	Pre_WC	Pre_MAP	Pre_GEST_AHA_SBP	Pre_GEST_AHA_DBP	Pre_GESTRestingHR	Pre_VO2max	Post_VO2max
PP-5	M	64	White	6	losartan potassium	Angiotensin II receptor antagonist	100mg	1	80	80	98.21	28.4	123	86	123	86	75	180	180	180	28.3	95	99.2	137	75	86	20.3	26.3
PP-06	F	72	White	7	Benicar		20mg/12.5mg	1	64	64	73.279	28.2	104.3	58	110.7	65.7	51	190	162	190	28.6	107	83.24	108	68	55	25.9	36.3
PP-9	F	55	White	4	none	na	na	2	78	68	90.7367	30.2	121.333	75.6667	127	76	82	186	186	186	29.2	98.5	97.939	120	78	82	30.5	42.2
PP-13	M	48	White	1	none	na	na	2	78	74	102.088	24.3	131.3	87.7	134	84	56	190	189	190	24.7	95	113.279	142.1	94.3	66	27.6	27.9
PP-19	M	34	Black	11	HCTZ, amlodipine, benicar	diuretic		1	78	70	98.055	26.7	120.5	87	120.5	87	80	176	174	176	26.5	87	106.314	141	95	75	29.7	48.1
PP-22	F	62	White	3	losartan potassium	Angiotensin II receptor antagonist	12mg	1	84	78	110.85	33.5	141	96	148.7	92	58.5	182	188	182	33.5	112	98.639	128	88	63	27.4	27.7
PP-23	F	66	White	4	none	none	none	2	84	78	91.041	25.9	116.3	78.6	121	76.7	64	202	192	202	25.8	97	106.408	123	84	61	26.1	30.2
PP-24	M	56	White	5	none	na	na	2	68	60	83.981	34.9	128	62.3	124	61	65	168	186	168	34.9	117	99.879	132	81.5	68	24.7	33
PP-25	M	35	Asian	7	lisinopril/metoprolol	ACE/Bblocker	10/12mg	1	82	74	110.972	25.8	136.7	98.3	131.3	73.7	92	170	168	170	24.7	95	101.9	122	92	92	17.7	17.6
PP-26	F	53	White	5	none	na	na	2	76	74	98.949	35.3	136	80.7	136	80.2	51	172	170	172	35.7	102.5	108.671	139	93.3	80	23.3	23
PP-28	M	32	Asian	11	lisinopril/metoprolol	ACE/Bblocker	10/50mg	1	84	78	93.55	41.4	117	82	117	82	120	200	178	200	29.1	130	103.55	143	96	90	26.9	21
PP-29	M	48	White	1	none	na	na	2	78	80	106.378	36.5	144.3	87.7	141.1	88.7	82	180	180	180	37.04	110	99.608	137.7	87	75	15.6	19.4
PP-32	F	59	White	3	none	na	na	2	70	68	92.269	27.9	132	72.7	129.3	71.7	75	176	174	176	28.4	86	99.971	135.7	73	74	23.4	27.6
PP-33	M	44	White	1	losartan potassium	Angiotensin II receptor antagonist	25mg	1	87	76	106.299	32.5	140	89.7	122.7	85.7	75	180	130	180	33.4	118.5	108.475	130	87.3	87	39.9	39
PP-35	F	38	White	3	none	na	na	2	80	74	98.85	31.9	135.7	80.7	134	78	60	180	190	180	31.5	105	102.289	142	80	59	41.5	43.6
PP-38	M	60	White	20	atenelol, lisinopril	Bblocker/ACE	50mg/20mg	1	90	70	83.14	32.1	115.3	67.3	120.7	69	54	178	180	178	31.73	107	101.811	123	98	53	24.1	24.8
PP-40	F	54	White	3	none	na	na	2	80	74	90.962	27.3	118.7	77.3	119.7	80.7	72	170	170	170	27.3	103.5	101.602	126.7	87.3	77	31.5	23
PP-41	F	57	White	17	irbesartan	ARBII receptor blocker	300mg	1	80	78	94.711	28.1	132.7	76	144.7	86	61	162	158	162	30.3	105	105.572	140.3	89	59	35.9	29.2
Mean		52.0556		6.22222					78.9444	73.2222	95.7956	30.6056	127.452	80.2037	128.078	79.1167	70.75	180.111	175.278	180.111	30.0372	103.944	102.13	131.694	85.9278	72.3333	27.3333	29.9944
StD		11.6643		5.36388					6.47595	5.57891	9.83999	4.49319	10.8852	10.7065	10.1323	8.42135	17.1312	10.549	14.9265	10.549	3.73693	11.1486	6.27193	9.76636	8.53614	12.3574	6.85093	8.72147
StE		2.7493		1.26428					1.5264	1.31496	2.31931	1.05906	2.56567	2.52354	2.3882	1.98493	4.03786	2.48642	3.51821	2.48642	0.880804	2.62775	1.47831	2.30195	2.01199	2.91267	1.61478	2.05567

## Sheet: Baseline HRV
Kubios (3.4.1)	HEART RATE		SDNN		RMSSD			Pnn50%		LF (MS2)		HF (MS2)		LF (NU)		HF (NU)		LF/HF		SampEn
Subjects	PRE	POST	PRE	POST	PRE		POST	PRE	POST	PRE	POST	PRE	POST	PRE	POST	PRE	POST	PRE	POST	PRE	POST
PP-5	85.781	80.4743	30.42	40.5	9.66		14.58	0	4.05645	201.276	45.3814	24.45	38.98	89.1502	83.4517	10.8314	16.5204	8.23215	1.16422	0.783956	1.14157
PP-6	57.5089	51.7743	38.81	41.9	13.72		37.81	1.0989	11.9342	259.894	97.6276	214.04	249.37	54.7189	66.3593	45.0646	33.5568	1.21423	0.391497	1.28587	1.35863
PP-9	79.8471	73.3316	26.01	35.65	10.58		16.44	0	0.273973	330.972	255.485	47.48	120.09	73.3681	68.0125	26.5987	31.968	6.97078	2.12744	1.10312	1.14186
PP-13	69.7345	63.9044	42.17	46.1	16.54		19.42	0.576369	3.14465	639.938	413.042	110.03	199.84	85.3189	80.526	14.6694	19.4641	5.81603	2.06687	1.13942	1.37656
PP-19	86.1128	83.7308	51.85	75.23	39.68		45.99	15.1899	18.3099	1858.51	1480.75	683.54	918.35	55.6459	61.6768	44.3049	38.2512	2.71895	1.61241	1.29281	1.46644
PP-22	65.3935	62.1103	51.21	67.04	31.44		91.01	8.12721	28.9231	1052.98	805.45	257.94	1193.1	80.3114	40.2367	19.6734	59.602	4.08228	0.67509	0.966472	1.5465
PP-23	73.6321	70.4618	37.85	48.38	15.22		22.31	0.9375	1.65975	1374.96	700.995	1171.56	2097.74	83.9668	82.5591	16.0254	17.3996	1.17362	0.334167	0.99199	1.41211
PP-24	66.9419	66.707	32.47	37.71	24.98		26.99	1.20482	3.59281	562.095	172.038	309.61	693.74	34.349	36.9215	65.6076	63.0394	1.81549	0.247986	1.6001	1.66329
PP-25	96.4574	94.8311	43.29	46.11	20.75		34.11	1.45833	8.08511	996.872	129.693	141.11	206.21	87.5702	38.4468	12.3959	61.1298	7.0645	0.628938	0.990869	1.22934
PP-26	80.9846	66.3603	41.63	44.22	38.85		47.85	0	32.4	483.132	169.661	837.97	1234.34	36.5592	83.1587	63.41	16.8332	0.576551	0.13745	0.978546	1.85274
PP-28	93.1106	113.111	13.31	43.96	6.27		30.96	0	7.97414	448.988	383.926	143.33	577.53	53.054	28.1922	46.9268	71.7814	3.13255	0.664772	1.11542	1.28184
PP-29	79.9935	79.9167	37.71	52.99	28.76		40.62	6.28141	15.3266	626.511	449.149	461.9	1181.9	41.3954	27.5279	58.5602	72.4372	1.35638	0.380023	1.27888	1.6279
PP-32	77.5785	70.7394	22.6	26.76	11.51		20.08	0.284091	2.7907	324.871	264.303	42.46	71.22	74.6039	78.7477	25.3678	21.2197	7.65121	3.71108	1.17203	1.24928
PP-33	86.7717	76.568	31.08	33.46	14.58		19.45	0.230947	0.78534	473.85	203.03	72.15	95.75	86.7786	85.0144	13.2129	14.9696	6.56757	2.12041	1.01358	1.06077
PP-35	58.3606	54.489	40.59	61.52	32.35		47.39	10.3704	25.5172	1485.15	945.827	329.86	611.74	59.5149	60.6924	40.4642	39.2546	4.50238	1.54613	1.62566	1.67538
PP-38	73.8715	63.731	62.262	67.9916	82.45		92.1822	40.9836	81.1594	483	1622.27	1677.8	5921.95	22.3173	25.2557	77.5238	74.413	0.287877	0.273942	0.694783	1.98854
PP-40	79.8366	62.2847	44.65	50.22	16.41		23.26	0	0.542005	449.629	259.159	96.38	102.91	82.3372	78.0257	17.6491	21.9506	4.66517	2.51831	1.02707	1.03697
PP-41	61.8194	63	40.52	51.21	17.94		28.4	1.29032	3.02013	1288.88	1100.62	289.76	486.42	76.266	85.4958	23.6971	14.4812	4.44809	2.26269	1.13858	1.11289
MEAN	76.3187	72.0847	38.2462	48.3862	23.9828		36.6029	4.89076	13.8609	741.196	527.689	383.965	888.954	65.4014	61.6834	34.5546	38.2373	4.01532	1.27019	1.12218	1.40126
STd	11.3612	14.738	11.3679	12.7792	17.6895		22.6636	10.002	19.6551	482.729	479.48	446.509	1372.93	21.219	22.6049	21.1909	22.542	2.60825	1.02011	0.237982	0.277088
StE	2.67787	3.47379	2.67945	3.01209	4.16946		5.34186	2.3575	4.63276	113.78	113.015	105.243	323.604	5.00137	5.32803	4.99474	5.3132	0.614771	0.240443	0.0560928	0.0653104
			SDNN	RMSSD	pNN50		LFms2	HFms2	Lfnu	Hfnu	LF/HF	SampEn
		PP-5	10.08	4.92	4.05645		-155.895	14.53	-5.69851	5.68898	-7.06792	0.357611
		PP-6	3.09	24.09	10.8353		-162.267	35.33	11.6404	-11.5078	-0.822736	0.072761
		PP-9	9.64	5.86	0.273973		-75.4878	72.61	-5.35567	5.36923	-4.84333	0.038741
		PP-13	3.93	2.88	2.56828		-226.896	89.81	-4.79296	4.79465	-3.74917	0.237141
		PP-19	23.38	6.31	3.11999		-377.76	234.81	6.03083	-6.05367	-1.10655	0.17363
		PP-22	15.83	59.57	20.7959		-247.534	935.16	-40.0747	39.9286	-3.40719	0.580024
		PP-23	10.53	7.09	0.722251		-673.967	926.18	-1.40773	1.37415	-0.83945	0.420121
		PP-24	5.24	2.01	2.388		-390.057	384.13	2.57257	-2.56811	-1.56751	0.063188
		PP-25	2.82	13.36	6.62677		-867.178	65.1	-49.1234	48.7339	-6.43556	0.238472
		PP-26	2.59	9	32.4		-313.472	396.37	46.5994	-46.5768	-0.4391	0.87419
		PP-28	30.65	24.69	7.97414		-65.0617	434.2	-24.8618	24.8545	-2.46777	0.166428
		PP-29	15.28	11.86	9.04523		-177.362	720	-13.8676	13.877	-0.976355	0.349026
		PP-32	4.16	8.57	2.50661		-60.5678	28.76	4.14381	-4.14812	-3.94014	0.07725
		PP-33	2.38	4.87	0.554393		-270.821	23.6	-1.76421	1.75675	-4.44716	0.047183
		PP-35	20.93	15.04	15.1469		-539.328	281.88	1.17743	-1.20952	-2.95625	0.049714
		PP-38	5.72955	9.73217	40.1758		1139.27	4244.15	2.93839	-3.1108	-0.0139348	1.29375
		PP-40	5.57	6.85	0.542005		-190.47	6.53	-4.31146	4.30152	-2.14686	0.009901
		PP-41	10.69	10.46	1.72981		-188.262	196.66	9.22974	-9.21589	-2.1854	-0.025691
											systolic
			presbp19change	presbpaveragechange	presleepchange		predbp19change	predbpaveragechange	predbpsleepchange		19hr	awake	sleep
			-10	-3.9	-16.8		-2.3	3.7	-9.1		19.2	20	18.4
			28.5	28	28.9		6.1	7.5	4.5		-17.7	-20.4	-14.4
			16.1	25.5	5.6		-2.8	6.6	-13.2		-17.1	-10.1	-24.9
			-12.5	-5.1	-20.8		-11.4	-4.7	-18.8		17.3	26	7.7
			-16	-11.2	-21.2		-20.6	-14	-27.8		16.9	15.6	18.2
			2.6	3.2	1.9		-6.4	-5.8	-7		-13.4	-17.6	-8.8
			-1.8	0.2	-4		-6.1	-4	-8.4		7.3	12.6	1.3
			7.7	7	8.4		-8.7	-1.3	-17.1		5.8	12.5	-1.6
			-2.6	6	-12.2		-14.8	-8.9	-21.3		9.1	4.4	14.3
			-8.8	-0.6	-17.9		-10.7	-5	-16.9		14.4	4.7	25.1
			-9.1	-0.6	-18.5		-20.1	-10.9	-30.4		16.4	15.8	17.1
			10.6	4.1	17.9		-4.9	-3.1	-6.8		-16.5	-1.1	-33.8
			1.4	4.5	-1.9		6.4	11.8	0.4		10.3	13	7.1
			0.4	5.5	-5.1		-6.6	-2.1	-11.5		20.2	16	24.7
			-2.7	5.9	-12.3		0.1	7.1	-7.7		3.8	7	0.2
			-3.7	-2.1	-5.4		-33.9	-29.8	-38.4		4.9	4.5	5.4
			1.4	11.7	-9.9		-6.7	0.9	-15.2		7.7	-1.1	17.4
			-5.7	4.7	-17.2		-5.5	2.8	-14.8		0.5	-7.8	9.7
											diastolic
			postsbp19change	psotsbpaveragechange	postsleepchange		postdbp19change	posttdbpaveragechange	postdbpsleepchange		19hr	awake	sleep
			9.2	16.1	1.6		-6.6	-3.2	-10.3		-4.3	-6.9	-1.2
			10.8	7.6	14.5		-3.8	-3.6	-3.9		-9.9	-11.1	-8.4
			-1	15.4	-19.3		-6.3	5.8	-19.7		-3.5	-0.8	-6.5
			4.8	20.9	-13.1		-3.8	7.5	-16.4		7.6	12.2	2.4
			0.9	4.4	-3		-8.2	-2.9	-14		12.4	11.1	13.8
			-10.8	-14.4	-6.9		-8.9	-10.1	-7.7		-2.5	-4.3	-0.7
			5.5	12.8	-2.7		2.4	8.4	-4.3		8.5	12.4	4.1
			13.5	19.5	6.8		20.2	16.5	24.2		28.9	17.8	41.3
			6.5	10.4	2.1		15	18.3	11.4		29.8	27.2	32.7
			5.6	4.1	7.2		4.3	4.9	3.5		15	9.9	20.4
			7.3	15.2	-1.4		-13.4	-9.5	-17.7		6.7	1.4	12.7
			-5.9	3	-15.9		-7.6	-1	-14.8		-2.7	2.1	-8
			11.7	17.5	5.2		9.1	16.3	1.2		2.7	4.5	0.8
			20.6	21.5	19.6		2.7	4	1.2		9.3	6.1	12.7
			1.1	12.9	-12.1		-1.2	7.9	-11.3		-1.3	0.8	-3.6
			1.2	2.4	0		5	5.7	4.2		38.9	35.5	42.6
			9.1	10.6	7.5		-2.9	-2.5	-3.4		3.8	-3.4	11.8
			-5.2	-3.1	-7.5		-0.1	0.7	-0.9		5.4	-2.1	13.9
										pre	4.95	5.22222	4.61667
										post	8.04444	6.24444	10.0444
											3.09444	1.02222	5.42778
											systolic
			presbp19RESPONSE	presbpaverageRESPONSE	presleepRESPONSE		predbp19RESPONSE	predbpaverageRESPONSE	predbpsleepRESPONSE		19hr	awake	sleep
			11.4	8.5	14.7		-2.6	-6.6	1.9		-4.8	-11.8	2.9
			-1.4	-2.1	-0.7		-0.9	-0.7	-1.1		12.2	19.9	3.7
			8.9	-0.5	19.4		2	1	3.2		2.3	-0.8	5.6
			-1.4	2.7	-6		-5.8	-3.6	-8.2		7.9	-3.3	20.3
			15	15	15		12.1	12	12.3		-6	-5.5	-6.5
			0.3	-1.9	2.7		5	5.3	4.7		13.6	19.1	7.5
			-1.4	6.2	-9.9		0.2	3.1	-3		23.5	13.9	34.2
			-9.4	-9.7	-9.2		5.2	1.8	9.1		18.7	12	26.2
			6.8	8.7	4.7		5.8	7.7	3.6		-17.2	-17.6	-16.8
			-3.3	-4.3	-2.2		2.6	4.7	0.3		-0.1	1.7	-2.1
			16.4	19.1	13.4		10.4	9.2	11.7		-7.4	-15.3	1.4
			-5.7	8.3	-21.1		9.7	10.8	8.5		7.9	-5.1	22.2
			-17.4	-11.9	-23.5		-3.3	-1.6	-5.3		17.5	5.9	30.3
			-13.2	-4.9	-22.5		-4.9	-2.5	-7.5		-4.7	-7.5	-1.5
			5.5	5.7	5.4		-9	-10.5	-7.4		0.1	-8.9	10
			16.9	19.1	14.4		10.9	13.8	7.7		-13.8	-13.8	-13.6
			10	2	18.9		6	3.2	9		-7.5	3.2	-19.4
			4.3	-2.4	11.7		5.2	-1.9	13.1		11.3	18.9	2.9
			2.35	3.2	1.4		2.7	2.51111	2.92222		2.97222	0.277778	5.96111
		SE	2.35635	2.10941	3.35747		1.46068	1.55031	1.68322		2.75302	2.90288	3.68357
											Diastolic
			postbp19RESPONSE	postsbpaverageRESPONSE	postsleepRESPONSE		postdbp19RESPONSE	postdbpaverageRESPONSE	postdbpsleepRESPONSE		19hr	awake	sleep
			6.6	-3.3	17.6		-2.5	-8.2	3.9		0.1	-1.6	2
			10.8	17.8	3		15.3	16.4	14		16.2	17.1	15.1
			11.2	-1.3	25		17	11.6	23		15	10.6	19.8
			6.5	-0.6	14.3		2.8	-2	8.1		8.6	1.6	16.3
			9	9.5	8.5		2.1	2	2.2		-10	-10	-10.1
			13.9	17.2	10.2		0.7	2.7	-1.6		-4.3	-2.6	-6.3
			22.1	20.1	24.3		8.8	4.8	13.3		8.6	1.7	16.3
			9.3	2.3	17		12.9	15.3	10.1		7.7	13.5	1
			-10.4	-8.9	-12.1		-28.7	-28.9	-28.5		-34.5	-36.6	-32.1
			-3.4	-2.6	-4.3		-0.7	-1.8	0.6		-3.3	-6.5	0.3
			9	3.8	14.8		3.5	2.3	4.8		-6.9	-6.9	-6.9
			2.2	3.2	1.1		-0.6	-1.5	0.5		-10.3	-12.3	-8
			0.1	-6	6.8		0.3	-4.4	5.6		3.6	-2.8	10.9
			-17.9	-12.4	-24		-7.1	-4.4	-10.2		-2.2	-1.9	-2.7
			5.6	-3.2	15.4		3.1	-0.2	6.7		12.1	10.3	14.1
			3.1	5.3	0.8		-0.9	4.8	-7.3		-11.8	-9	-15
			2.5	5.2	-0.5		4.4	6.9	1.5		-1.6	3.7	-7.5
			15.6	16.5	14.6		14.2	14.3	14.1		9	16.2	1
			5.32222	3.47778	7.36111		2.47778	1.65	3.37778		-0.222222	-0.861111	0.455556
			2.20197	2.24736	2.96344		2.4214	2.46151	2.65518		2.88908	2.99445	3.15383

## Sheet: Pre_SBP
		PRE TRAINING CONTROL																							PRE TRAINING GEST V2
		Baseline	Ambulatory Awake															Ambulatory Sleep				Average			Baseline	Ambualtory Awake																Ambulatory Sleep			Average
Subject		Baseline	Post1	Post2	Post3	Post4	Post5	Post6	Post7	Post8	Post9	Post10	Post11	Post12	Post13	Post14	Post15	Post16	Post17	Post18	Post19	24hr	Awake	Sleep	Baseline	Post1	Post2	Post3	Post4	Post5	Post6	Post7	Post8	Post9	Post10	Post11	Post12	Post13	Post14	Post15	Post16	Post17	Post18	Post19	24hr	Awake	Sleep
PP-5		132.7	133	145	137.5	141	138.75	132	134.5	145.5	134	131.67	126	141	126.5	124	131	140	141.5	119	126.5	134.127	137.292	130.611	137	127.3	134.5	136	127	135.7	126.5	122.5	136	138.5	147	121	128	116	120	116	114	126	125	116	127	133.1	120.222
PP-6		108.7	122	125.33	124	120.67	111	150.5	154.5	150	148.5	139.67	155.5	162.5	130	134.5	118.5	125.5	146	154.5	105.5	135.719	134.617	136.944	108	136	125.33	124	120.67	111	150.5	154.5	150	148.5	139.67	155.5	162.5	130	134.5	118.5	125.5	146	154.5	105.5	136.456	136.017	136.944
PP-9		130.3	150	157.5	161.5	152	146.5	166.333	150	169.333	155	144	178.5	157	160.5	162.5	157	144	146	146	146	155.246	155.217	155.278	120	142.5	160.333	146	153.5	141	144	156	130	139.667	141.5	136.5	142	137.5	117.5	115.5	126.5	111.5	118	125.6	136.058	145.45	125.622
PP-13		144.3	142.667	138	139.667	141	144	140.333	142.333	142.333	142.667	146.333	135.667	114.333	105	114	133.5	119.5	121.5	108.5	106	130.386	141.933	117.556	142.1	131	136.333	134	136.333	141.333	144.5	131	140	139.333	136	103	145	139	126	120	113	106	117	123	129.57	136.983	121.333
PP-19		130.3	131.5	128	131.33	130.33	137	139.33	139.33	138.33	130.33	135.33	130.33	132	140	130.33	125.5	106.5	115	116.5	120.5	129.341	134.081	124.073	141	119	126.5	134.5	138	130.33	130.75	135	131.67	124	128	117	133	125	114	122	125	131	106	105	125.039	129.775	119.778
PP-22		131	148	131.67	125.33	131.67	127.25	125.5	131.33	132	137.33	133.5	145	131.5	147	140.5	127	127	130.5	129.5	142.5	133.899	132.358	135.611	128	132	124.33	118	127	134	127	128.75	133.33	149	139	127.5	130.5	142	120	123	125	129.5	136.5	135	130.601	131.241	129.889
PP-23		138.3	155.5	132.33	140.33	156.33	146.33	147.5	138	144.33	139.67	147	146	135	146.5	136	109	112	115	117.5	103	135.122	144.732	124.444	123	129.75	116	122.67	114.5	118.33	117	135	123.67	128	127.33	125.33	131	131.33	120.5	106	104	121.5	112	119.5	121.232	123.225	119.018
PP-24		144.3	137.75	135.5	138	149	140.5	143.667	135.5	144	160.5	131.5	138	126	154	156	159	152	124	140	143	142.522	141.592	143.556	132	151.667	143	156	134	111.5	135.5	146.5	134	148	129.333	148	161.5	153	152	126	120	126	146.5	131	139.658	138.95	140.444
PP-25		122	144	128.33	128	135	120.5	132	131	141	145	162	150.5	124.5	111	105	108.5	112.67	100.5	112	106.5	126.211	136.683	114.574	122	133.5	127.67	142.25	120.6	100.67	136	125.5	138	129.33	126	107.67	121	110	104.5	107	106	113	99.67	119.67	119.37	127.952	109.834
PP-26		148	154	139.667	136	142.333	139.333	141	139	146.667	143	150.75	142	146.667	133.333	113	133.5	139	118	121	104.5	135.934	143.175	127.889	139	135.5	139	132	139.667	118.5	142	149.5	138	146.667	143.667	145.667	127.667	137	115.667	127	118	119	95	105	130.237	138.45	121.111
PP-28		133.7	141.67	158	148.33	137.33	149.67	150.67	158.67	157	167.25	153.25	141.67	141.5	147	146.67	120.33	115	118.67	109	118	141.036	152.184	128.649	143	138.67	141	130.67	145	142.5	149.5	145.33	143	142	146.67	148.67	134	114.5	114.5	122	129.5	121.5	114	122	133.948	142.434	124.519
PP-29		138.2	145.5	149.333	174	169.333	160.667	152	149.5	124.5	141.5	139	133	146	117.5	133.5	134.5	137	133.667	143	136	143.132	150.533	134.907	137.7	155	148	128	129.5	148	142	152	143	134.667	137.667	154.5	154.5	146	161	163	142	145	162	172	148.307	141.783	155.556
PP-32		152.7	163.5	160.5	152.333	147	150	131.25	129.5	148.333	128.667	142.333	152	152	135	138.333	105.333	96.5	128	112	126.5	136.794	145.342	127.296	135.7	142.333	149	142	148	137	133	133	134.667	139.667	143.333	135.333	136	139.5	148	146	131.5	129	116.5	122	137.149	140.2	133.759
PP-33		147	165.5	145	148.33	164	146.5	152	131.8	142.5	139	141.33	134.67	141.2	129.67	110.5	104	109	115.5	116	113.5	134.211	147.596	119.338	130	130	147.6	134	131.67	128.75	129.2	136.67	135.17	148.5	133.25	131.5	142.67	143	137.67	127	117	112.33	110.5	102	130.446	135.481	124.852
PP-35		138	141	138	144.75	152.667	147.556	141	163.333	154.333	162	151	155	146.5	141.5	133	127	132	113	117	115	140.823	149.564	131.111	142	163	154	147	141.667	149.5	158	143.667	148.333	126.667	147	132.333	132.333	144	151.5	143.5	127	112.5	114.5	110	139.289	147.883	129.741
PP-38		117	145.67	149	128.5	122	135	143.5	142	120	116.5	137.33	131.33	133	123	119.5	117.5	124.5	128	132.5	124.5	130.175	133.95	125.981	123	143	109.5	102	126	110	96.5	148.5	125	132.33	116	119.5	103.5	123	108.5	122.5	124	115	124	118.33	119.324	120.883	117.592
PP-40		134.7	129.667	147.333	142.5	163.5	144.25	143.333	136.333	132	132.667	147.333	147	166.333	141	123.5	145.5	122	104	113.5	100.5	135.908	141.892	129.259	126.7	135.667	148.5	140.667	135.667	138.667	135	138	134	139.333	138	141.5	137	121.5	105	98	108	115	111.5	113.5	128.132	138.35	116.778
PP-41		144.7	131	152.67	150	140.67	152	144	140.33	148	138	142.5	154.25	151.5	143	138.5	134.5	132	129	129	127	140.943	143.917	137.639	140.3	139.5	137.5	136	147.33	143.33	141.67	156.67	144.33	157	147	137	127	113.5	122.5	125.5	128.5	131	115.5	107.5	134.649	145.033	123.111
MEAN		135.328	143.44	142.287	141.689	144.213	140.934	143.106	141.498	143.342	142.31	143.102	144.245	141.585	135.084	131.074	127.287	124.787	123.769	124.25	120.278	136.752	142.592	130.262	132.844	138.077	137.116	133.653	134.228	130.006	135.479	141.005	136.787	139.509	137.023	132.639	136.065	131.435	126.296	123.806	121.361	122.824	121.037	119.589	131.47	136.288	126.117
StD		11.3072	11.6748	10.9565	12.9154	13.871	11.8439	9.57407	9.89872	11.582	12.7593	8.07774	12.5136	13.6174	14.6595	15.4495	15.9995	14.6075	12.9345	13.862	14.7311	6.61958	6.78547	9.66502	9.97398	10.5265	13.8964	12.5828	10.779	15.1235	14.1492	9.97544	7.38691	9.36678	8.71722	15.3608	14.5036	12.5939	17.6412	15.4658	9.90432	11.5105	18.5511	16.5521	7.75838	7.66527	10.7524
StE		2.66513	2.75177	2.58247	3.04418	3.26943	2.79163	2.25663	2.33315	2.72991	3.00739	1.90394	2.94949	3.20965	3.45527	3.64148	3.77111	3.44303	3.0487	3.2673	3.47216	1.56025	1.59935	2.27807
CHANGE
PP-5			0.3	12.3	4.8	8.3	6.05	-0.7	1.8	12.8	1.3	-1.03	-6.7	8.3	-6.2	-8.7	-1.7	7.3	8.8	-13.7	-6.2	1.42737	4.592	-2.08889		-9.7	-2.5	-1	-10	-1.3	-10.5	-14.5	-1	1.5	10	-16	-9	-21	-17	-21	-23	-11	-12	-21	-10	-3.9	-16.7778
PP-06			13.3	16.63	15.3	11.97	2.3	41.8	45.8	41.3	39.8	30.97	46.8	53.8	21.3	25.8	9.8	16.8	37.3	45.8	-3.2	27.0195	25.917	28.2444		28	17.33	16	12.67	3	42.5	46.5	42	40.5	31.67	47.5	54.5	22	26.5	10.5	17.5	38	46.5	-2.5	28.4563	28.017	28.9444
PP-9			19.7	27.2	31.2	21.7	16.2	36.0333	19.7	39.0333	24.7	13.7	48.2	26.7	30.2	32.2	26.7	13.7	15.7	15.7	15.7	24.9456	24.9167	24.9778		22.5	40.3333	26	33.5	21	24	36	10	19.6667	21.5	16.5	22	17.5	-2.5	-4.5	6.5	-8.5	-2	5.6	16.0579	25.45	5.62222
PP-13			-1.63333	-6.3	-4.63333	-3.3	-0.3	-3.96667	-1.96667	-1.96667	-1.63333	2.03333	-8.63333	-29.9667	-39.3	-30.3	-10.8	-24.8	-22.8	-35.8	-38.3	-13.914	-2.36667	-26.7444		-11.1	-5.76667	-8.1	-5.76667	-0.766667	2.4	-11.1	-2.1	-2.76667	-6.1	-39.1	2.9	-3.1	-16.1	-22.1	-29.1	-36.1	-25.1	-19.1	-12.5298	-5.11667	-20.7667
PP-19			1.2	-2.3	1.03	0.03	6.7	9.03	9.03	8.03	0.03	5.03	0.03	1.7	9.7	0.03	-4.8	-23.8	-15.3	-13.8	-9.8	-0.959474	3.781	-6.22667		-22	-14.5	-6.5	-3	-10.67	-10.25	-6	-9.33	-17	-13	-24	-8	-16	-27	-19	-16	-10	-35	-36	-15.9605	-11.225	-21.2222
PP-22			17	0.67	-5.67	0.67	-3.75	-5.5	0.33	1	6.33	2.5	14	0.5	16	9.5	-4	-4	-0.5	-1.5	11.5	2.89895	1.358	4.61111		4	-3.67	-10	-1	6	-1	0.75	5.33	21	11	-0.5	2.5	14	-8	-5	-3	1.5	8.5	7	2.60053	3.241	1.88889
PP-23			17.2	-5.97	2.03	18.03	8.03	9.2	-0.3	6.03	1.37	8.7	7.7	-3.3	8.2	-2.3	-29.3	-26.3	-23.3	-20.8	-35.3	-3.17789	6.432	-13.8556		6.75	-7	-0.33	-8.5	-4.67	-6	12	0.67	5	4.33	2.33	8	8.33	-2.5	-17	-19	-1.5	-11	-3.5	-1.76789	0.225	-3.98222
PP-24			-6.55	-8.8	-6.3	4.7	-3.8	-0.633333	-8.8	-0.3	16.2	-12.8	-6.3	-18.3	9.7	11.7	14.7	7.7	-20.3	-4.3	-1.3	-1.77807	-2.70833	-0.744444		19.6667	11	24	2	-20.5	3.5	14.5	2	16	-2.66667	16	29.5	21	20	-6	-12	-6	14.5	-1	7.65789	6.95	8.44444
PP-25			22	6.33	6	13	-1.5	10	9	19	23	40	28.5	2.5	-11	-17	-13.5	-9.33	-21.5	-10	-15.5	4.21053	14.683	-7.42556		11.5	5.67	20.25	-1.4	-21.33	14	3.5	16	7.33	4	-14.33	-1	-12	-17.5	-15	-16	-9	-22.33	-2.33	-2.63	5.952	-12.1656
PP-26			6	-8.33333	-12	-5.66667	-8.66667	-7	-9	-1.33333	-5	2.75	-6	-1.33333	-14.6667	-35	-14.5	-9	-30	-27	-43.5	-12.0658	-4.825	-20.1111		-3.5	0	-7	0.666667	-20.5	3	10.5	-1	7.66667	4.66667	6.66667	-11.3333	-2	-23.3333	-12	-21	-20	-44	-34	-8.76316	-0.55	-17.8889
PP-28			7.97	24.3	14.63	3.63	15.97	16.97	24.97	23.3	33.55	19.55	7.97	7.8	13.3	12.97	-13.37	-18.7	-15.03	-24.7	-15.7	7.33579	18.484	-5.05111		-4.33	-2	-12.33	2	-0.5	6.5	2.33	0	-1	3.67	5.67	-9	-28.5	-28.5	-21	-13.5	-21.5	-29	-21	-9.05211	-0.566	-18.4811
PP-29			7.3	11.1333	35.8	31.1333	22.4667	13.8	11.3	-13.7	3.3	0.8	-5.2	7.8	-20.7	-4.7	-3.7	-1.2	-4.53333	4.8	-2.2	4.93158	12.3333	-3.29259		17.3	10.3	-9.7	-8.2	10.3	4.3	14.3	5.3	-3.03333	-0.0333333	16.8	16.8	8.3	23.3	25.3	4.3	7.3	24.3	34.3	10.607	4.08333	17.8556
PP-32			10.8	7.8	-0.366667	-5.7	-2.7	-21.45	-23.2	-4.36667	-24.0333	-10.3667	-0.7	-0.7	-17.7	-14.3667	-47.3667	-56.2	-24.7	-40.7	-26.2	-15.9061	-7.35833	-25.4037		6.63333	13.3	6.3	12.3	1.3	-2.7	-2.7	-1.03333	3.96667	7.63333	-0.366667	0.3	3.8	12.3	10.3	-4.2	-6.7	-19.2	-13.7	1.44912	4.5	-1.94074
PP-33			18.5	-2	1.33	17	-0.5	5	-15.2	-4.5	-8	-5.67	-12.33	-5.8	-17.33	-36.5	-43	-38	-31.5	-31	-33.5	-12.7895	0.596	-27.6622		0	17.6	4	1.67	-1.25	-0.8	6.67	5.17	18.5	3.25	1.5	12.67	13	7.67	-3	-13	-17.67	-19.5	-28	0.446316	5.481	-5.14778
PP-35			3	0	6.75	14.6667	9.55556	3	25.3333	16.3333	24	13	17	8.5	3.5	-5	-11	-6	-25	-21	-23	2.8231	11.5639	-6.88889		21	12	5	-0.333333	7.5	16	1.66667	6.33333	-15.3333	5	-9.66667	-9.66667	2	9.5	1.5	-15	-29.5	-27.5	-32	-2.71053	5.88333	-12.2593
PP-38			28.67	32	11.5	5	18	26.5	25	3	-0.5	20.33	14.33	16	6	2.5	0.5	7.5	11	15.5	7.5	13.1753	16.95	8.98111		20	-13.5	-21	3	-13	-26.5	25.5	2	9.33	-7	-3.5	-19.5	0	-14.5	-0.5	1	-8	1	-4.67	-3.67579	-2.117	-5.40778
PP-40			-5.03333	12.6333	7.8	28.8	18	26.5	25	3	-0.5	20.33	14.33	16	6	2.5	0.5	7.5	11	15.5	7.5	11.44	13.653	8.98111		8.96667	21.8	13.9667	8.96667	11.9667	8.3	11.3	7.3	12.6333	11.3	14.8	10.3	-5.2	-21.7	-28.7	-18.7	-11.7	-15.2	-13.2	1.43158	11.65	-9.92222
PP-41			-13.7	7.97	5.3	-4.03	9.55	8.63333	1.63333	-2.7	-2.03333	12.6333	12.3	31.6333	6.3	-11.2	10.8	-12.7	-30.7	-21.2	-34.2	-1.35316	2.32567	-5.44074		-0.8	-2.8	-4.3	7.03	3.03	1.37	16.37	4.03	16.7	6.7	-3.3	-13.3	-26.8	-17.8	-14.8	-11.8	-9.3	-24.8	-32.8	-5.65105	4.733	-17.1889
MEAN			8.11241	6.95907	6.36111	8.88519	6.20031	9.28981	7.80167	7.99778	7.32667	9.02556	9.18315	6.76852	0.183519	-3.77037	-7.44648	-9.41833	-10.0757	-9.34444	-13.65	2.12576	7.79596	-4.17447		6.38259	5.42204	1.9587	2.53352	-1.68833	3.78444	9.31037	5.09278	7.81444	5.32889	0.94463	4.37056	-0.259444	-5.39796	-7.88889	-10.3333	-8.87056	-10.6572	-12.1056	-0.224123	4.59394	-5.57753
StD			11.2512	12.3441	12.2355	11.4053	9.15716	15.9149	17.377	14.8963	16.178	13.8097	17.7437	18.5461	17.3858	18.9096	18.7235	19.2604	19.7299	22.1441	18.6105	12.0331	9.97072	15.7649		13.5803	13.8678	13.4784	10.1559	11.7707	14.7478	15.4446	10.7073	13.6986	10.2148	18.8447	18.1729	15.6504	17.8814	13.8502	11.8113	15.6729	22.6777	18.1665	10.7984	9.63834	13.9229
StE			2.65193	2.90953	2.88394	2.68826	2.15836	3.75118	4.09581	3.5111	3.81319	3.25499	4.18223	4.37135	4.09787	4.45702	4.41317	4.53973	4.65037	5.2194	4.38655	2.83622	2.35012	3.71582		3.2009	3.26867	3.17689	2.39376	2.77437	3.47609	3.64033	2.52374	3.2288	2.40765	4.44175	4.28339	3.68884	4.21469	3.26453	2.78395	3.69414	5.34518	4.28188	2.5452	2.27178	3.28165
RESPONSE VS CONTROL
PP-5			-10	-14.8	-5.8	-18.3	-7.35	-9.8	-16.3	-13.8	0.2	11.03	-9.3	-17.3	-14.8	-8.3	-19.3	-30.3	-19.8	1.7	-14.8	-11.4274	-8.492	-14.6889
PP-06			14.7	0.7	0.7	0.7	0.7	0.7	0.7	0.7	0.7	0.7	0.7	0.7	0.7	0.7	0.7	0.7	0.7	0.7	0.7	1.43684	2.1	0.7
PP-9			2.8	13.1333	-5.2	11.8	4.8	-12.0333	16.3	-29.0333	-5.03333	7.8	-31.7	-4.7	-12.7	-34.7	-31.2	-7.2	-24.2	-17.7	-10.1	-8.88772	0.533333	-19.3556
PP-13			-9.46667	0.533333	-3.46667	-2.46667	-0.466667	6.36667	-9.13333	-0.133333	-1.13333	-8.13333	-30.4667	32.8667	36.2	14.2	-11.3	-4.3	-13.3	10.7	19.2	1.38421	-2.75	5.97778
PP-19			-23.2	-12.2	-7.53	-3.03	-17.37	-19.28	-15.03	-17.36	-17.03	-18.03	-24.03	-9.7	-25.7	-27.03	-14.2	7.8	5.3	-21.2	-26.2	-15.0011	-15.006	-14.9956
PP-22			-13	-4.34	-4.33	-1.67	9.75	4.5	0.42	4.33	14.67	8.5	-14.5	2	-2	-17.5	-1	1	2	10	-4.5	-0.298421	1.883	-2.72222
PP-23			-10.45	-1.03	-2.36	-26.53	-12.7	-15.2	12.3	-5.36	3.63	-4.37	-5.37	11.3	0.13	-0.2	12.3	7.3	21.8	9.8	31.8	1.41	-6.207	9.87333
PP-24			26.2167	19.8	30.3	-2.7	-16.7	4.13333	23.3	2.3	-0.2	10.1333	22.3	47.8	11.3	8.3	-20.7	-19.7	14.3	18.8	0.3	9.43596	9.65833	9.18889
PP-25			-10.5	-0.66	14.25	-14.4	-19.83	4	-5.5	-3	-15.67	-36	-42.83	-3.5	-1	-0.5	-1.5	-6.67	12.5	-12.33	13.17	-6.84053	-8.731	-4.74
PP-26			-9.5	8.33333	5	6.33333	-11.8333	10	19.5	0.333333	12.6667	1.91667	12.6667	-10	12.6667	11.6667	2.5	-12	10	-17	9.5	3.30263	4.275	2.22222
PP-28			-12.3	-26.3	-26.96	-1.63	-16.47	-10.47	-22.64	-23.3	-34.55	-15.88	-2.3	-16.8	-41.8	-41.47	-7.63	5.2	-6.47	-4.3	-5.3	-16.3879	-19.05	-13.43
PP-29			10	-0.833333	-45.5	-39.3333	-12.1667	-9.5	3	19	-6.33333	-0.833333	22	9	29	28	29	5.5	11.8333	19.5	36.5	5.67544	-8.25	21.1481
PP-32			-4.16667	5.5	6.66667	18	4	18.75	20.5	3.33333	28	18	0.333333	1	21.5	26.6667	57.6667	52	18	21.5	12.5	17.3553	11.8583	23.463
PP-33			-18.5	19.6	2.67	-15.33	-0.75	-5.8	21.87	9.67	26.5	8.92	13.83	18.47	30.33	44.17	40	25	13.83	11.5	5.5	13.2358	4.885	22.5144
PP-35			18	12	-1.75	-15	-2.05556	13	-23.6667	-10	-39.3333	-8	-26.6667	-18.1667	-1.5	14.5	12.5	-9	-4.5	-6.5	-9	-5.53363	-5.68056	-5.37037
PP-38			-8.67	-45.5	-32.5	-2	-31	-53	0.5	-1	9.83	-27.33	-17.83	-35.5	-6	-17	-1	-6.5	-19	-14.5	-12.17	-16.8511	-19.067	-14.3889
PP-40			14	9.16667	6.16667	-19.8333	-6.03333	-18.2	-13.7	4.3	13.1333	-9.03	0.47	-5.7	-11.2	-24.2	-29.2	-26.2	-22.7	-30.7	-20.7	-10.0084	-2.003	-18.9033
PP-41			12.9	-10.77	-9.6	11.06	-6.52	-7.26333	14.7367	6.73	18.7333	-5.93333	-15.6	-44.9333	-33.1	-6.6	-25.6	0.9	21.4	-3.6	1.4	-4.29789	2.40733	-11.7481
MEAN			-1.72981	-1.53704	-4.40241	-6.35167	-7.88864	-5.50537	1.5087	-2.905	0.487778	-3.69667	-8.23852	-2.39796	-0.442963	-1.62759	-0.442407	-0.915	1.20519	-1.31278	1.54444	-2.34988	-3.20201	-1.40307
StD			14.2177	16.2725	17.1321	14.5087	10.3122	16.16	15.8864	11.9275	18.5259	14.1547	18.8809	22.0542	21.5175	22.9628	23.9502	18.57	15.6217	15.4182	16.8651	9.99527	8.9309	14.2438
StE			3.35114	3.83546	4.03808	3.41974	2.43062	3.80894	3.74446	2.81135	4.36659	3.3363	4.45027	5.19823	5.07173	5.41237	5.64512	4.37698	3.68207	3.63411	3.97515	2.35591	2.10503	3.35729

## Sheet: Pre_DBP
	PRE TRAINING CONTROL																							PRE TRAINING GEST V2
	Baseline	Ambulatory Awake															Ambulatory Sleep				Average			Baseline	Ambualtory Awake																Ambulatory Sleep			Average
Subject	Baseline	Post1	Post2	Post3	Post4	Post5	Post6	Post7	Post8	Post9	Post10	Post11	Post12	Post13	Post14	Post15	Post16	Post17	Post18	Post19	24hr	Awake	Sleep	Baseline	Post1	Post2	Post3	Post4	Post5	Post6	Post7	Post8	Post9	Post10	Post11	Post12	Post13	Post14	Post15	Post16	Post17	Post18	Post19	24hr	Awake	Sleep
PP-5	82.7	83	76	89	78.5	76.6667	75	79	75	87.5	79	73	69.5	66	69.5	76.5	74.5	92	89.5	69.5	77.8246	79.8667	75.5556	75	81.3333	67.5	96	80	84	71.5	80	73	91	63	61	68	56.5	67.5	60.5	66.5	73	78.5	62	72.6754	78.7333	65.9444
PP-06	70.7	75.5	77.5	81	71.6667	77.6667	78.3333	69	69	85.3333	89.5	77.3333	80.5	81	85	66	64.5	78.5	67	67	75.8596	77.45	74.0926	68	104	68.3333	70	65	58	77.5	80	80	76	75.6667	79.5	86	75	74	66.5	68.5	71	76.5	55.5	74.0526	75.45	72.5
PP-9	82	91	88.5	83.5	93	88	87	91	91.3333	99.6667	82	85.5	87.5	64	63.5	74.5	76.5	70.5	63	63	81.2105	89.5	72	78	89	92.3333	89.5	86.5	81.3333	86	89.6667	81.5	71.6667	78	75.5	72	67.5	50.5	58.5	64.5	61	69	65	75.2105	84.55	64.8333
PP-13	98	90	90	86.6667	90	95.3333	99.3333	86.6667	82.3333	83.6667	93.3333	87.6667	84.6667	63.6667	59	54	77	74	75	64	80.8596	89.7333	71	94.3	95	85	90	91.6667	87	96.5	75	90	91.6667	94	96	91	83.5	78	68	68	58	66	71	82.9123	89.5833	75.5
PP-19	94.5	94	94.3333	94.3333	90.3333	97	87.6667	95.6667	89.6667	95.3333	86.3333	84.3333	88.6667	89	88	73	63.5	68	77.5	78.5	86.0614	92.4667	78.9444	95	85	79	87.5	84.5	75.6667	82.5	82.5	78	76.6667	78.6667	75	72	65	66.5	64	68	68	62.5	63.5	74.4474	81	67.1667
PP-22	82.7	86	84.3333	80	84.6667	74.75	77.5	78.6667	81	80.6667	94	80.5	78.5	78.5	84	79	74.5	80	84.5	84.5	81.3465	82.1583	80.4444	88	88.5	84.6667	72	79.3333	89.3333	81.6667	76.5	82	85.6667	82	71	81.5	87.5	75	77.5	83	88	82	83.5	81.614	82.1667	81
PP-23	90.7	93.5	85	90.6667	96.6667	96.3333	94.75	83	82	89.3333	87	97	90.3333	92.5	92	68	69	70	68.5	67	84.8728	89.825	79.3704	84	85.5	76.3333	75.6667	80	75	75.3333	86	79.3333	83	84	85.3333	85.3333	87.6667	75.5	60	66.5	77.5	68.5	74.5	77.9474	80.0167	75.6481
PP-24	78	76	88	84	66	63.5	68.3333	69.5	93	105	71.5	85	63.5	83	71	76	61	56	66	68.5	74.4649	78.4833	70	81.5	86.6667	85	88.6667	73.3333	74.5	75.5	76	80	81.3333	81.3333	63	71	76	71	55	54	49.5	77.5	63	72.7544	80.2333	64.4444
PP-25	92	92	86.6667	85.75	82.6667	83	89	93.3333	90.6667	102	103.5	112	75.5	66.5	61	72.5	72	65.5	76.5	67	83.0044	90.8583	74.2778	92	96.5	80.3333	93	68.8	64.3333	82	93.5	92.5	78.6667	81.5	63.3333	75	71	70	72.5	70.5	76.5	62	75.3333	77.2263	83.1133	70.6852
PP-26	89.3	95	79.3333	84	90.6667	95.3333	86	86.6667	95.6667	94	82.5	63	95.3333	83.3333	68	83.5	81	63	66	51	81.2281	88.9167	72.6852	93.3	89.5	92	80.3333	83	92.5	87.5	79.5	99	101.667	77.6667	92.6667	90.6667	96	68.6667	84	71.5	66	53.5	64.5	82.6404	88.2667	76.3889
PP-28	88.7	90	91.3333	83.6667	86.3333	89.3333	92.6667	84	84	83.5	84.5	89.6667	87	82.5	68	55	62	59.3333	64	63	78.9386	86.9333	70.0556	96	89.6667	99	72.6667	82	92.5	85	80	83	85	82	73.6667	62.5	54	60.5	71	76.5	70.5	67	55	75.8684	85.0833	65.6296
PP-29	80.6	93	88.6667	103.5	103	90.3333	92	86	62	82	82	75.5	86	68	76.5	87	83	84.3333	90.6667	89	85.3947	88.25	82.2222	87	93	94	69.6667	66.5	90	84.3333	90	79	88.3333	84	92.5	81	70	80	79	70	77	85	87	82.1228	83.8833	80.1667
PP-32	74	95	85.5	91.6667	91.3333	81.3333	79.25	80	83.3333	75.3333	79.6667	82	80.6667	72.5	80.6667	55	53	67.5	61.5	69.5	77.0921	84.2417	69.1481	73	90.6667	91.6667	88.6667	86	83.6667	79	79	87.6667	82	79.6667	76	73	80	83.5	80	68	69.5	66.5	64.5	79.4211	84.8	73.4444
PP-33	89.5	91	81	84.3333	89	83.75	81	79.6	87	84	87.6667	86.3333	84.6	80	53.5	59.5	65.5	64	71.3333	69.5	78.0325	84.835	70.4741	87.3	91	81.4	82	87.3333	82	81.8	83.3333	86.6667	90	86	77.25	94	85.5	89.3333	75.5	67	68	66.5	59	80.7167	85.1533	75.787
PP-35	84.7	80.75	76.5	77.75	72.6667	75.8889	84.5	92.3333	84.6667	89.6667	78	72	83.5	66	72	74	72.5	64.5	63.5	58	75.7222	81.2722	69.5556	80	103	99	84.3333	85	86.5	87	87	88	71.3333	79.5	82.3333	77.6667	79.5	77	76.5	70.5	63	61	63	80.0614	87.0667	72.2778
PP-38	94.33	79	106	94.5	69	74	108.5	75	53	51	74	79.3333	66	59	54	50.5	58.5	75	64.5	65.5	71.386	78.4	63.5926	98	89.5	69.5	58	66	71	57.5	75	64.6667	79.3333	52	59.5	47.5	59	54.5	62	57.5	63	65.5	67.6667	64.1404	68.25	59.5741
PP-40	85.3	86	89	89	93	88	90	86.6667	82	91.3333	99.3333	93.6667	100.667	87	73.5	87	79	60	75	56	84.5351	89.4333	79.0926	87.3	90.6667	93.5	91.6667	88.6667	88	83	84	84.3333	88.6667	89.5	99	84	72.5	64.5	55	64	69	71	70	80.5789	88.2	72.1111
PP-41	86.3	96	90	93.3333	86	90.6667	83.3333	81.3333	84.5	84	83.5	92.25	94.5	84	87.5	83	80	73	83.5	83.5	85.9956	87.2667	84.5833	89	89.5	89	92	89.6667	93.3333	87.6667	95.6667	95	92.5	94	85	75	73.5	75	73.5	77.5	79.5	64.5	64.5	83.4912	91.8333	74.2222
MEAN	85.7794	88.1528	86.537	87.5926	85.25	84.4938	86.3426	83.1907	81.6759	86.8519	85.4074	84.2269	83.163	75.9167	72.5926	70.7778	70.3889	70.287	72.6389	68.5556	80.2127	85.5495	74.283	85.9278	91	84.8648	82.3148	80.1833	81.5926	81.1833	82.9259	83.537	84.1389	80.1389	78.1991	77.0648	74.4259	71.1667	68.8333	68.4444	69.3333	69.0556	67.1389	77.6601	83.188	71.518
StD	7.21348	6.69347	7.22526	6.32455	10.0765	9.36915	9.43012	7.54741	10.9306	11.8829	8.30214	10.924	9.91854	10.2038	11.803	11.7464	8.6442	9.28626	9.38645	9.92159	4.32711	4.83224	5.48665	8.53614	5.74314	9.93621	10.4476	8.63617	10.0196	8.20293	6.25395	8.0727	7.91422	9.89739	12.0597	11.3224	11.4417	9.71068	9.04076	6.65514	8.85338	8.04928	8.59306	4.92999	5.53852	5.81697
CHANGE
PP-5		0.3	-6.7	6.3	-4.2	-6.03333	-7.7	-3.7	-7.7	4.8	-3.7	-9.7	-13.2	-16.7	-13.2	-6.2	-8.2	9.3	6.8	-13.2	-4.87544	-2.83333	-7.14444		6.33333	-7.5	21	5	9	-3.5	5	-2	16	-12	-14	-7	-18.5	-7.5	-14.5	-8.5	-2	3.5	-13	-2.32456	3.73333	-9.05556
PP-06		4.8	6.8	10.3	0.966667	6.96667	7.63333	-1.7	-1.7	14.6333	18.8	6.63333	9.8	10.3	14.3	-4.7	-6.2	7.8	-3.7	-3.7	5.15965	6.75	3.39259		36	0.333333	2	-3	-10	9.5	12	12	8	7.66667	11.5	18	7	6	-1.5	0.5	3	8.5	-12.5	6.05263	7.45	4.5
PP-9		9	6.5	1.5	11	6	5	9	9.33333	17.6667	0	3.5	5.5	-18	-18.5	-7.5	-5.5	-11.5	-19	-19	-0.789474	7.5	-10		11	14.3333	11.5	8.5	3.33333	8	11.6667	3.5	-6.33333	0	-2.5	-6	-10.5	-27.5	-19.5	-13.5	-17	-9	-13	-2.78947	6.55	-13.1667
PP-13		-8	-8	-11.3333	-8	-2.66667	1.33333	-11.3333	-15.6667	-14.3333	-4.66667	-10.3333	-13.3333	-34.3333	-39	-44	-21	-24	-23	-34	-17.1404	-8.26667	-27		0.7	-9.3	-4.3	-2.63333	-7.3	2.2	-19.3	-4.3	-2.63333	-0.3	1.7	-3.3	-10.8	-16.3	-26.3	-26.3	-36.3	-28.3	-23.3	-11.3877	-4.71667	-18.8
PP-19		-0.5	-0.166667	-0.166667	-4.16667	2.5	-6.83333	1.16667	-4.83333	0.833333	-8.16667	-10.1667	-5.83333	-5.5	-6.5	-21.5	-31	-26.5	-17	-16	-8.4386	-2.03333	-15.5556		-10	-16	-7.5	-10.5	-19.3333	-12.5	-12.5	-17	-18.3333	-16.3333	-20	-23	-30	-28.5	-31	-27	-27	-32.5	-31.5	-20.5526	-14	-27.8333
PP-22		3.3	1.63333	-2.7	1.96667	-7.95	-5.2	-4.03333	-1.7	-2.03333	11.3	-2.2	-4.2	-4.2	1.3	-3.7	-8.2	-2.7	1.8	1.8	-1.35351	-0.541667	-2.25556		0.5	-3.33333	-16	-8.66667	1.33333	-6.33333	-11.5	-6	-2.33333	-6	-17	-6.5	-0.5	-13	-10.5	-5	0	-6	-4.5	-6.38596	-5.83333	-7
PP-23		2.8	-5.7	-0.0333333	5.96667	5.63333	4.05	-7.7	-8.7	-1.36667	-3.7	6.3	-0.366667	1.8	1.3	-22.7	-21.7	-20.7	-22.2	-23.7	-5.82719	-0.875	-11.3296		1.5	-7.66667	-8.33333	-4	-9	-8.66667	2	-4.66667	-1	0	1.33333	1.33333	3.66667	-8.5	-24	-17.5	-6.5	-15.5	-9.5	-6.05263	-3.98333	-8.35185
PP-24		-2	10	6	-12	-14.5	-9.66667	-8.5	15	27	-6.5	7	-14.5	5	-7	-2	-17	-22	-12	-9.5	-3.53509	0.483333	-8		5.16667	3.5	7.16667	-8.16667	-7	-6	-5.5	-1.5	-0.166667	-0.166667	-18.5	-10.5	-5.5	-10.5	-26.5	-27.5	-32	-4	-18.5	-8.74561	-1.26667	-17.0556
PP-25		0	-5.33333	-6.25	-9.33333	-9	-3	1.33333	-1.33333	10	11.5	20	-16.5	-25.5	-31	-19.5	-20	-26.5	-15.5	-25	-8.99561	-1.14167	-17.7222		4.5	-11.6667	1	-23.2	-27.6667	-10	1.5	0.5	-13.3333	-10.5	-28.6667	-17	-21	-22	-19.5	-21.5	-15.5	-30	-16.6667	-14.7737	-8.88667	-21.3148
PP-26		5.7	-9.96667	-5.3	1.36667	6.03333	-3.3	-2.63333	6.36667	4.7	-6.8	-26.3	6.03333	-5.96667	-21.3	-5.8	-8.3	-26.3	-23.3	-38.3	-8.07193	-0.383333	-16.6148		-3.8	-1.3	-12.9667	-10.3	-0.8	-5.8	-13.8	5.7	8.36667	-15.6333	-0.633333	-2.63333	2.7	-24.6333	-9.3	-21.8	-27.3	-39.8	-28.8	-10.6596	-5.03333	-16.9111
PP-28		1.3	2.63333	-5.03333	-2.36667	0.633333	3.96667	-4.7	-4.7	-5.2	-4.2	0.966667	-1.7	-6.2	-20.7	-33.7	-26.7	-29.3667	-24.7	-25.7	-9.7614	-1.76667	-18.6444		-6.33333	3	-23.3333	-14	-3.5	-11	-16	-13	-11	-14	-22.3333	-33.5	-42	-35.5	-25	-19.5	-25.5	-29	-41	-20.1316	-10.9167	-30.3704
PP-29		12.4	8.06667	22.9	22.4	9.73333	11.4	5.4	-18.6	1.4	1.4	-5.1	5.4	-12.6	-4.1	6.4	2.4	3.73333	10.0667	8.4	4.79474	7.65	1.62222		6	7	-17.3333	-20.5	3	-2.66667	3	-8	1.33333	-3	5.5	-6	-17	-7	-8	-17	-10	-2	0	-4.87719	-3.11667	-6.83333
PP-32		21	11.5	17.6667	17.3333	7.33333	5.25	6	9.33333	1.33333	5.66667	8	6.66667	-1.5	6.66667	-19	-21	-6.5	-12.5	-4.5	3.09211	10.2417	-4.85185		17.6667	18.6667	15.6667	13	10.6667	6	6	14.6667	9	6.66667	3	0	7	10.5	7	-5	-3.5	-6.5	-8.5	6.42105	11.8	0.444444
PP-33		1.5	-8.5	-5.16667	-0.5	-5.75	-8.5	-9.9	-2.5	-5.5	-1.83333	-3.16667	-4.9	-9.5	-36	-30	-24	-25.5	-18.1667	-20	-11.4675	-4.665	-19.0259		3.7	-5.9	-5.3	0.0333333	-5.3	-5.5	-3.96667	-0.633333	2.7	-1.3	-10.05	6.7	-1.8	2.03333	-11.8	-20.3	-19.3	-20.8	-28.3	-6.58333	-2.14667	-11.513
PP-35		-3.95	-8.2	-6.95	-12.0333	-8.81111	-0.2	7.63333	-0.0333333	4.96667	-6.7	-12.7	-1.2	-18.7	-12.7	-10.7	-12.2	-20.2	-21.2	-26.7	-8.97778	-3.42778	-15.1444		23	19	4.33333	5	6.5	7	7	8	-8.66667	-0.5	2.33333	-2.33333	-0.5	-3	-3.5	-9.5	-17	-19	-17	0.0614035	7.06667	-7.72222
PP-38		-15.33	11.67	0.17	-25.33	-20.33	14.17	-19.33	-41.33	-43.33	-20.33	-14.9967	-28.33	-35.33	-40.33	-43.83	-35.83	-19.33	-29.83	-28.83	-22.944	-15.93	-30.7374		-8.5	-28.5	-40	-32	-27	-40.5	-23	-33.3333	-18.6667	-46	-38.5	-50.5	-39	-43.5	-36	-40.5	-35	-32.5	-30.3333	-33.8596	-29.75	-38.4259
PP-40		0.7	3.7	3.7	7.7	2.7	4.7	1.36667	-3.3	6.03333	14.0333	8.36667	15.3667	1.7	-11.8	1.7	-6.3	-25.3	-10.3	-29.3	-0.764912	4.13333	-6.20741		3.36667	6.2	4.36667	1.36667	0.7	-4.3	-3.3	-2.96667	1.36667	2.2	11.7	-3.3	-14.8	-22.8	-32.3	-23.3	-18.3	-16.3	-17.3	-6.72105	0.9	-15.1889
PP-41		9.7	3.7	7.03333	-0.3	4.36667	-2.96667	-4.96667	-1.8	-2.3	-2.8	5.95	8.2	-2.3	1.2	-3.3	-6.3	-13.3	-2.8	-2.8	-0.304386	0.966667	-1.71667		0.5	0	3	0.666667	4.33333	-1.33333	6.66667	6	3.5	5	-4	-14	-15.5	-14	-15.5	-11.5	-9.5	-24.5	-24.5	-5.50877	2.83333	-14.7778
MEAN		2.37333	0.757593	1.81315	-0.529444	-1.28562	0.563148	-2.5887	-4.10352	1.07241	-0.372037	-1.55259	-2.61648	-9.86278	-13.1869	-15.0017	-15.3906	-15.4924	-13.1406	-17.2239	-5.60737	-0.0768301	-11.7524		5.07222	-1.06296	-3.61296	-5.74444	-4.33519	-4.74444	-3.00185	-2.39074	-1.78889	-5.78889	-7.7287	-8.86296	-11.5019	-14.7611	-17.0944	-17.4833	-16.5944	-16.8722	-18.7889	-8.26769	-2.73981	-14.4098			2.28161
StD		7.91909	7.59419	9.03745	11.9057	8.69869	6.83603	7.7673	13.2308	15.0116	8.71376	11.4353	11.1574	12.4638	15.3465	15.6878	10.5357	9.71969	10.5332	13.4448	7.28449	6.32055	9.05436		11.3063	12.0217	14.8091	11.5508	11.1998	11.1439	10.7946	11.1831	9.54416	12.4955	14.1359	15.2448	14.7825	14.3228	11.6562	10.0306	12.17	13.8859	10.5656	9.68003	9.60346	10.5808
StE		1.86655	1.76876	2.08309	2.64586	2.00197	1.63632	1.72164	2.93981	3.4284	2.23846	2.61649	2.64061	3.02202	3.76406	3.56911	2.43743	2.98076	2.68433	3.09425	1.73359	1.4641	2.20922		2.66491	2.83353	3.49053	2.72255	2.63981	2.62663	2.54432	2.63588	2.24958	2.94522	3.33187	3.59324	3.48427	3.37592	2.7474	2.36422	2.8685	3.27294	2.49034	2.28161	2.26356	2.49393
RESPONSE VS CONTROL
PP-5		6.03333	-0.8	14.7	9.2	15.0333	4.2	8.7	5.7	11.2	-8.3	-4.3	6.2	-1.8	5.7	-8.3	-0.3	-11.3	-3.3	0.2	2.55088	6.56667	-1.91111
PP-06		31.2	-6.46667	-8.3	-3.96667	-16.9667	1.86667	13.7	13.7	-6.63333	-11.1333	4.86667	8.2	-3.3	-8.3	3.2	6.7	-4.8	12.2	-8.8	0.892982	0.7	1.10741
PP-9		2	7.83333	10	-2.5	-2.66667	3	2.66667	-5.83333	-24	0	-6	-11.5	7.5	-9	-12	-8	-5.5	10	6	-2	-0.95	-3.16667
PP-13		8.7	-1.3	7.03333	5.36667	-4.63333	0.866667	-7.96667	11.3667	11.7	4.36667	12.0333	10.0333	23.5333	22.7	17.7	-5.3	-12.3	-5.3	10.7	5.75263	3.55	8.2
PP-19		-9.5	-15.8333	-7.33333	-6.33333	-21.8333	-5.66667	-13.6667	-12.1667	-19.1667	-8.16667	-9.83333	-17.1667	-24.5	-22	-9.5	4	-0.5	-15.5	-15.5	-12.114	-11.9667	-12.2778
PP-22		-2.8	-4.96667	-13.3	-10.6333	9.28333	-1.13333	-7.46667	-4.3	-0.3	-17.3	-14.8	-2.3	3.7	-14.3	-6.8	3.2	2.7	-7.8	-6.3	-5.03246	-5.29167	-4.74444
PP-23		-1.3	-1.96667	-8.3	-9.96667	-14.6333	-12.7167	9.7	4.03333	0.366667	3.7	-4.96667	1.7	1.86667	-9.8	-1.3	4.2	14.2	6.7	14.2	-0.225439	-3.10833	2.97778
PP-24		7.16667	-6.5	1.16667	3.83333	7.5	3.66667	3	-16.5	-27.1667	6.33333	-25.5	4	-10.5	-3.5	-24.5	-10.5	-10	8	-9	-5.21053	-1.75	-9.05556
PP-25		4.5	-6.33333	7.25	-13.8667	-18.6667	-7	0.166667	1.83333	-23.3333	-22	-48.6667	-0.5	4.5	9	0	-1.5	11	-14.5	8.33333	-5.77807	-7.745	-3.59259
PP-26		-9.5	8.66667	-7.66667	-11.6667	-6.83333	-2.5	-11.1667	-0.666667	3.66667	-8.83333	25.6667	-8.66667	8.66667	-3.33333	-3.5	-13.5	-1	-16.5	9.5	-2.58772	-4.65	-0.296296
PP-28		-7.63333	0.366667	-18.3	-11.6333	-4.13333	-14.9667	-11.3	-8.3	-5.8	-9.8	-23.3	-31.8	-35.8	-14.8	8.7	7.2	3.86667	-4.3	-15.3	-10.3702	-9.15	-11.7259
PP-29		-6.4	-1.06667	-40.2333	-42.9	-6.73333	-14.0667	-2.4	10.6	-0.0666667	-4.4	10.6	-11.4	-4.4	-2.9	-14.4	-19.4	-13.7333	-12.0667	-8.4	-9.67193	-10.7667	-8.45556
PP-32		-3.33333	7.16667	-2	-4.33333	3.33333	0.75	0	5.33333	7.66667	1	-5	-6.66667	8.5	3.83333	26	16	3	6	-4	3.32895	1.55833	5.2963
PP-33		2.2	2.6	-0.133333	0.533333	0.45	3	5.93333	1.86667	8.2	0.533333	-6.88333	11.6	7.7	38.0333	18.2	3.7	6.2	-2.63333	-8.3	4.88421	2.51833	7.51296
PP-35		26.95	27.2	11.2833	17.0333	15.3111	7.2	-0.633333	8.03333	-13.6333	6.2	15.0333	-1.13333	18.2	9.7	7.2	2.7	3.2	2.2	9.7	9.03918	10.4944	7.42222
PP-38		6.83	-40.17	-40.17	-6.67	-6.67	-54.67	-3.67	7.99667	24.6633	-25.67	-23.5033	-22.17	-3.67	-3.17	7.83	-4.67	-15.67	-2.67	-1.50333	-10.9156	-13.82	-7.68852
PP-40		2.66667	2.5	0.666667	-6.33333	-2	-9	-4.66667	0.333333	-4.66667	-11.8333	3.33333	-18.6667	-16.5	-11	-34	-17	7	-6	12	-5.95614	-3.23333	-8.98148
PP-41		-9.2	-3.7	-4.03333	0.966667	-0.0333333	1.63333	11.6333	7.8	5.8	7.8	-9.95	-22.2	-13.2	-15.2	-12.2	-5.2	3.8	-21.7	-21.7	-5.20439	1.86667	-13.0611
Mean		2.69889	-1.82056	-5.42611	-5.215	-3.04957	-5.30759	-0.413148	1.71278	-2.8613	-5.41685	-6.17611	-6.24648	-1.63907	-1.57426	-2.09278	-2.09278	-1.10204	-3.73167	-1.565	-2.70098	-2.50985	-2.91335
StD		9.35652	13.885	15.4921	12.6156	9.79232	14.5696	7.41583	8.23212	14.5811	10.44	18.3203	12.3179	15.5341	15.4675	16.0207	9.49513	8.87721	9.6083	11.4006	6.35869	6.48393	7.51306
StE		2.6813	3.08663	3.62995	2.92162	2.53092	3.30545	1.93088	1.97373	3.3371	2.34347	4.11056	2.96206	3.44073	3.47108	3.57759	2.16922	2.0705	2.32599	2.56098	1.45957	1.54744	1.68173
[truncated: 2 more columns]

## Sheet: Post_SBP
No need to include those in red. So we should have 18 subjecs in total
	Post TRAINING CONTROL																							POST TRAINING GEST V6
	Baseline	Ambulatory Awake															Ambulatory Sleep				Average			Baseline	Ambualtory Awake																Ambulatory Sleep			Average
Subject	Baseline	Post1	Post2	Post3	Post4	Post5	Post6	Post7	Post8	Post9	Post10	Post11	Post12	Post13	Post14	Post15	Post16	Post17	Post18	Post19	24hr	Awake	Sleep	Baseline	Post1	Post2	Post3	Post4	Post5	Post6	Post7	Post8	Post9	Post10	Post11	Post12	Post13	Post14	Post15	Post16	Post17	Post18	Post19	19hr	Awake	Sleep
PP-5	123	123	126	128.5	138	130	135.667	143.667	142.333	140	151.667	141	147.25	149.5	140.833	138	138.5	138.5	151	134.5	138.838	135.883	142.12	123	148	129.333	146	123.333	131.667	137.333	136	144.25	144.5	151	130	124	129	131	124.5	114	120	124.643	123.878	132.234	139.142	124.558
PP-06	104.3	130	134.5	127	121.667	130	128	121	125	139.667	140	135.333	119.5	127	129	131	116	104.5	114	119.5	125.93	129.683	121.759	110.7	125	110.667	120	110	107	122.667	125.5	116	123	123	147	132	122.5	123	131.5	112	134	116.5	108	121.544	118.283	125.167
PP-9	121.333	134	136	132.333	148.333	133.333	135	134.667	141.667	131	128.333	120.667	135	133	127.5	129	122.5	124	114.5	137.5	131.491	135.467	127.074	127	166	131	142	130.667	136	139	143.5	146.667	140.5	149	115.333	126	127.5	107.5	94	89	100	103.333	106.762	125.987	142.433	107.714
PP-13	131.3	135	128.667	150.333	162	144.5	152.667	149	163.75	162	168	158	154.333	148	150.5	116	116.5	111	121.5	116.5	142.539	151.592	132.481	134	139	162.667	156.667	151	153	152.667	162.5	154	153.5	164	145.333	155	122	130.5	116.5	101.5	110	100	107	138.781	154.9	120.87
PP-19	120.5	139.25	131	125.333	136.333	136	134.5	125.5	132.333	138.333	144.667	145	139.5	124.5	125	122.5	116	123	126.5	112	130.382	134.325	126	120.5	127	131.667	124	120.667	123	122.333	116.667	119.333	133.5	130.5	137	132.667	129	129.75	103	109.5	101.5	106	109.5	121.399	124.867	117.546
PP-22	141	139.5	148	142.5	136.667	148.75	142	149	146.5	144	141	140	147.667	135.5	159	155	134	131	144	152	144.004	143.792	144.241	148.7	112	136.333	122.5	138.667	133	126.333	136.333	139	145.667	153.5	139	133.333	141	150	139.5	155	142.5	140.5	135	137.851	134.333	141.759
PP-23	116.3	140.667	131	146	152.667	151	159.5	154.667	149.667	142.5	163.5	145	144.667	142.667	147.333	144	130.333	122.5	133	132	143.825	149.117	137.944	121	125	144	150.5	133	123	125	135	129.5	135.667	137	132	140.667	137	104	127	110.333	110	101.5	102.5	126.456	133.767	118.333
PP-24	128	135	157	135	139	162	164	168	141.5	152.333	144	156	152.5	150	150.625	152.281	151.352	151.064	151.331	151.507	150.763	149.783	151.851	124	150	141	138.5	132	147	156.5	136	142	144.667	147.5	147.5	142	159	132	125	120	120	118	114	137.509	143.517	130.833
PP-25	136.7	175	160	156	154	142.5	118	122.5	120	112	122.5	135	115.5	126.5	132	139.5	114.5	118	115	144	132.763	138.25	126.667	131.3	150	110	140	148	144	146.5	135.5	165	147	131.333	127.5	159	138	131.5	135.5	134	136	120.667	118	137.763	141.733	133.352
PP-26	136	141	141.667	137	132.333	149	127.5	135.333	132.5	129.333	149	150.667	139	150	159.333	158	140.5	134.667	106	112	138.149	137.467	138.907	136	142.333	128	145	140.333	144	137.75	148.5	152.5	137	125.5	143	144.333	147.667	137.5	170	146	147.333	124.8	128	141.555	140.092	143.181
PP-28	117	131	139	148.333	146.333	128.667	114.667	119	137	152.667	143.5	148.5	137.667	120.5	122.5	127	127	132.333	134	124	133.351	136.017	130.389	117	155	163.667	166	129.667	149.5	123	108	113	106.5	107.5	102.667	97	99.5	133.5	133	120.5	121	118	115	124.316	132.183	115.574
PP-29	144.3	152.5	153.667	124	156	176	158	158	150	138	138.667	135	136	145	120	119.5	123.5	129	135.5	122.5	140.57	150.483	129.556	141.1	138.667	137	131.333	135	141.5	174	167	136.5	136.5	143.5	129.75	132	133.5	123.5	127	126	123	114.5	118	135.171	144.1	125.25
PP-32	132	149	143.333	131	145.667	142	147	142.667	140.667	150	143.333	148.5	158	148.667	141	143.5	137	150	139.5	129.5	143.702	143.467	143.963	129.3	132	144.25	135	136.333	157.333	155	151.5	152	150.667	153.667	156.333	139	151	149	140	123	117.5	124	110.5	140.952	146.775	134.481
PP-33	140	145.75	147.667	141	158	145.25	143.667	152.667	144.25	157	155.333	149.5	148	145	135	123.5	125.5	122	126	145.333	142.654	149.058	135.537	122.7	159	141	153.5	144	136.333	137.25	141.5	145.286	137	147.167	140.5	158.667	153	147.333	143.167	139.667	138.667	132.5	127	143.291	144.204	142.278
PP-35	135.7	150	139.333	148.667	156	135	139.5	142	140	152	151.25	149.5	147.5	145	148.5	125	137.5	140	133	124.5	142.329	145.375	138.944	134	156	152.5	152.5	151	157	151.333	152.333	142.5	132.5	121.5	130.5	124	117.5	116.5	101	137.5	121	127	121.833	135.053	146.917	121.87
PP-38	115.3	122.25	95.5	124.5	128	143	121	109	131.5	125.333	129	118	122	112	105.5	137	104.5	109	112.5	124	119.662	122.908	116.056	120.7	134	124	127	117	134	120	106	112	120.5	136	126	131	115	104	112	113.5	126.5	124	134	121.921	123.05	120.667
PP-40	118.7	128	129.333	130	140.333	135	136	137	128.5	140	140.333	128	150	142	125	132.5	110	123	110	111	130.316	134.45	125.722	119.7	124.5	128.333	125	148	127.667	129	127.333	129.5	135.667	128	141.667	143	135.667	125	145	113	115.5	119	107	128.833	130.3	127.204
PP-41	132.7	142.5	143	151.333	146	155	147.5	146.667	136.5	147.5	144.667	148	158.5	160.5	140	130	147.5	128.5	124	121.5	143.114	146.067	139.833	144.7	127	133.667	138.333	140.333	144.333	144	145.5	149	146.333	147	143.333	157	141	145.5	154	154	114.5	108.5	117	139.491	141.55	137.204
MEAN	127.452	139.634	138.037	137.713	144.296	143.722	139.12	139.463	139.093	141.87	144.375	141.759	141.81	139.185	136.59	134.627	127.371	127.337	127.296	128.547	137.466	140.732	133.836	128.078	139.472	136.06	139.657	134.944	138.296	138.87	137.481	138.224	137.259	138.704	135.245	137.259	133.269	128.949	128.981	123.25	122.167	117.969	116.832	132.784	137.897	127.102
StD	10.8852	12.4061	14.5122	10.4916	11.089	12.2237	14.1977	15.4312	10.2317	12.2375	11.4267	11.2502	12.6364	12.7158	14.5301	12.2442	13.1376	12.7655	13.8371	13.179	7.84097	8.08773	9.17136	10.1323	14.7478	14.5726	13.1212	11.7669	13.0643	15.0147	16.642	15.3317	11.5863	14.3849	12.6966	15.3118	14.8921	14.3786	19.1479	17.9859	13.3319	10.9224	9.74294	7.53989	9.42197	10.0336
CHANGE
PP-5		0	3	5.5	15	7	12.6667	20.6667	19.3333	17	28.6667	18	24.25	26.5	17.8333	15	15.5	15.5	28	11.5	15.8377	12.8833	19.1204		25	6.33333	23	0.333333	8.66667	14.3333	13	21.25	21.5	28	7	1	6	8	1.5	-9	-3	1.64286	0.877551	9.23353	16.1417	1.55782
PP-06		25.7	30.2	22.7	17.3667	25.7	23.7	16.7	20.7	35.3667	35.7	31.0333	15.2	22.7	24.7	26.7	11.7	0.2	9.7	15.2	21.6298	25.3833	17.4593		14.3	-0.0333333	9.3	-0.7	-3.7	11.9667	14.8	5.3	12.3	12.3	36.3	21.3	11.8	12.3	20.8	1.3	23.3	5.8	-2.7	10.8439	7.58333	14.4667
PP-9		12.6667	14.6667	11	27	12	13.6667	13.3333	20.3333	9.66667	7	-0.666667	13.6667	11.6667	6.16667	7.66667	1.16667	2.66667	-6.83333	16.1667	10.1579	14.1333	5.74074		39	4	15	3.66667	9	12	16.5	19.6667	13.5	22	-11.6667	-1	0.5	-19.5	-33	-38	-27	-23.6667	-20.2381	-1.01253	15.4333	-19.2857
PP-13		3.7	-2.63333	19.0333	30.7	13.2	21.3667	17.7	32.45	30.7	36.7	26.7	23.0333	16.7	19.2	-15.3	-14.8	-20.3	-9.8	-14.8	11.2395	20.2917	1.18148		5	28.6667	22.6667	17	19	18.6667	28.5	20	19.5	30	11.3333	21	-12	-3.5	-17.5	-32.5	-24	-34	-27	4.7807	20.9	-13.1296
PP-19		18.75	10.5	4.83333	15.8333	15.5	14	5	11.8333	17.8333	24.1667	24.5	19	4	4.5	2	-4.5	2.5	6	-8.5	9.88158	13.825	5.5		6.5	11.1667	3.5	0.166667	2.5	1.83333	-3.83333	-1.16667	13	10	16.5	12.1667	8.5	9.25	-17.5	-11	-19	-14.5	-11	0.899123	4.36667	-2.9537
PP-22		-1.5	7	1.5	-4.33333	7.75	1	8	5.5	3	0	-1	6.66667	-5.5	18	14	-7	-10	3	11	3.00439	2.79167	3.24074		-36.7	-12.3667	-26.2	-10.0333	-15.7	-22.3667	-12.3667	-9.7	-3.03333	4.8	-9.7	-15.3667	-7.7	1.3	-9.2	6.3	-6.2	-8.2	-13.7	-10.8491	-14.3667	-6.94074
PP-23		24.3667	14.7	29.7	36.3667	34.7	43.2	38.3667	33.3667	26.2	47.2	28.7	28.3667	26.3667	31.0333	27.7	14.0333	6.2	16.7	15.7	27.5246	32.8167	21.6444		4	23	29.5	12	2	4	14	8.5	14.6667	16	11	19.6667	16	-17	6	-10.6667	-11	-19.5	-18.5	5.45614	12.7667	-2.66667
PP-24		7	29	7	11	34	36	40	13.5	24.3333	16	28	24.5	22	22.625	24.2812	23.3516	23.0645	23.3306	23.507	22.7628	21.7833	23.8511		26	17	14.5	8	23	32.5	12	18	20.6667	23.5	23.5	18	35	8	1	-4	-4	-6	-10	13.5088	19.5167	6.83333
PP-25		38.3	23.3	19.3	17.3	5.8	-18.7	-14.2	-16.7	-24.7	-14.2	-1.7	-21.2	-10.2	-4.7	2.8	-22.2	-18.7	-21.7	7.3	-3.93684	1.55	-10.0333		18.7	-21.3	8.7	16.7	12.7	15.2	4.2	33.7	15.7	0.0333333	-3.8	27.7	6.7	0.2	4.2	2.7	4.7	-10.6333	-13.3	6.46316	10.4333	2.05185
PP-26		5	5.66667	1	-3.66667	13	-8.5	-0.666667	-3.5	-6.66667	13	14.6667	3	14	23.3333	22	4.5	-1.33333	-30	-24	2.14912	1.46667	2.90741		6.33333	-8	9	4.33333	8	1.75	12.5	16.5	1	-10.5	7	8.33333	11.6667	1.5	34	10	11.3333	-11.2	-8	5.55526	4.09167	7.18148
PP-28		14	22	31.3333	29.3333	11.6667	-2.33333	2	20	35.6667	26.5	31.5	20.6667	3.5	5.5	10	10	15.3333	17	7	16.3509	19.0167	13.3889		38	46.6667	49	12.6667	32.5	6	-9	-4	-10.5	-9.5	-14.3333	-20	-17.5	16.5	16	3.5	4	1	-2	7.31579	15.1833	-1.42593
PP-29		8.2	9.36667	-20.3	11.7	31.7	13.7	13.7	5.7	-6.3	-5.63333	-9.3	-8.3	0.7	-24.3	-24.8	-20.8	-15.3	-8.8	-21.8	-3.72982	6.18333	-14.7444		-2.43333	-4.1	-9.76667	-6.1	0.4	32.9	25.9	-4.6	-4.6	2.4	-11.35	-9.1	-7.6	-17.6	-14.1	-15.1	-18.1	-26.6	-23.1	-5.92895	3	-15.85
PP-32		17	11.3333	-1	13.6667	10	15	10.6667	8.66667	18	11.3333	16.5	26	16.6667	9	11.5	5	18	7.5	-2.5	11.7018	11.4667	11.963		2.7	14.95	5.7	7.03333	28.0333	25.7	22.2	22.7	21.3667	24.3667	27.0333	9.7	21.7	19.7	10.7	-6.3	-11.8	-5.3	-18.8	11.6518	17.475	5.18148
PP-33		5.75	7.66667	1	18	5.25	3.66667	12.6667	4.25	17	15.3333	9.5	8	5	-5	-16.5	-14.5	-18	-14	5.33333	2.65351	9.05833	-4.46296		36.3	18.3	30.8	21.3	13.6333	14.55	18.8	22.5857	14.3	24.4667	17.8	35.9667	30.3	24.6333	20.4667	16.9667	15.9667	9.8	4.3	20.5914	21.5036	19.5778
PP-35		14.3	3.63333	12.9667	20.3	-0.7	3.8	6.3	4.3	16.3	15.55	13.8	11.8	9.3	12.8	-10.7	1.8	4.3	-2.7	-11.2	6.62895	9.675	3.24444		22	18.5	18.5	17	23	17.3333	18.3333	8.5	-1.5	-12.5	-3.5	-10	-16.5	-17.5	-33	3.5	-13	-7	-12.1667	1.05263	12.9167	-12.1296
PP-38		6.95	-19.8	9.2	12.7	27.7	5.7	-6.3	16.2	10.0333	13.7	2.7	6.7	-3.3	-9.8	21.7	-10.8	-6.3	-2.8	8.7	4.36228	7.60833	0.755556		13.3	3.3	6.3	-3.7	13.3	-0.7	-14.7	-8.7	-0.2	15.3	5.3	10.3	-5.7	-16.7	-8.7	-7.2	5.8	3.3	13.3	1.22105	2.35	-0.0333333
PP-40		9.3	10.6333	11.3	21.6333	16.3	17.3	18.3	9.8	21.3	21.6333	9.3	31.3	23.3	6.3	13.8	-8.7	4.3	-8.7	-7.7	11.6158	15.75	7.02222		4.8	8.63333	5.3	28.3	7.96667	9.3	7.63333	9.8	15.9667	8.3	21.9667	23.3	15.9667	5.3	25.3	-6.7	-4.2	-0.7	-12.7	9.13333	10.6	7.5037
PP-41		9.8	10.3	18.6333	13.3	22.3	14.8	13.9667	3.8	14.8	11.9667	15.3	25.8	27.8	7.3	-2.7	14.8	-4.2	-8.7	-11.2	10.414	13.3667	7.13333		-17.7	-11.0333	-6.36667	-4.36667	-0.366667	-0.7	0.8	4.3	1.63333	2.3	-1.36667	12.3	-3.7	0.8	9.3	9.3	-30.2	-36.2	-27.7	-5.20877	-3.15	-7.4963
MEAN		12.1824	10.5852	10.2611	16.8444	16.2704	11.6685	12.0111	11.6407	14.4185	16.9231	14.3074	14.3583	11.7333	9.13843	7.17488	-0.0804687	-0.114938	-0.155709	1.09483	10.0138	13.2806	6.38401		11.3944	7.98241	11.5796	6.86667	10.2185	10.7926	9.4037	10.1464	9.18148	10.6259	7.16759	9.18148	5.19074	0.871296	0.903704	-4.82778	-5.91111	-10.1087	-11.246	4.70595	9.81918	-0.975418
StD		9.91816	11.634	12.3367	10.412	10.6413	14.7383	13.3694	12.1357	15.4494	15.1732	12.6078	13.6334	11.903	13.9261	15.8216	13.5136	13.0584	15.4247	14.1182	8.66824	8.37936	10.3736		19.2225	16.5328	16.8115	10.5277	12.0292	13.1349	12.7684	12.457	10.2294	13.4631	14.7851	15.4952	15.2516	13.7786	19.2452	13.9841	14.9214	13.3919	10.9142	7.64311	9.24973	10.3708
StE		2.33773	2.74216	2.90779	2.45414	2.50819	3.47385	3.1512	2.86041	3.64147	3.57635	2.97169	3.21341	2.80556	3.28242	3.72919	3.18519	3.07791	3.63565	3.3277	2.04312	1.97503	2.44507		4.53078	3.89681	3.96251	2.4814	2.83532	3.09593	3.00953	2.93614	2.41109	3.17328	3.48488	3.65226	3.59484	3.24764	4.53614	3.29609	3.51701	3.15651	2.57249	1.8015	2.18018	2.44443
RESPONSE VS CONTROL
PP-5		25	3.33333	17.5	-14.6667	1.66667	1.66667	-7.66667	1.91667	4.5	-0.666667	-11	-23.25	-20.5	-9.83333	-13.5	-24.5	-18.5	-26.3571	-10.6224	-6.60419	3.25833	-17.5625
PP-06		-11.4	-30.2333	-13.4	-18.0667	-29.4	-11.7333	-1.9	-15.4	-23.0667	-23.4	5.26667	6.1	-10.9	-12.4	-5.9	-10.4	23.1	-3.9	-17.9	-10.786	-17.8	-2.99259
PP-9		26.3333	-10.6667	4	-23.3333	-3	-1.66667	3.16667	-0.666667	3.83333	15	-11	-14.6667	-11.1667	-25.6667	-40.6667	-39.1667	-29.6667	-16.8333	-36.4048	-11.1704	1.3	-25.0265
PP-13		1.3	31.3	3.63333	-13.7	5.8	-2.7	10.8	-12.45	-11.2	-6.7	-15.3667	-2.03333	-28.7	-22.7	-2.2	-17.7	-3.7	-24.2	-12.2	-6.45877	0.608333	-14.3111
PP-19		-12.25	0.666667	-1.33333	-15.6667	-13	-12.1667	-8.83333	-13	-4.83333	-14.1667	-8	-6.83333	4.5	4.75	-19.5	-6.5	-21.5	-20.5	-2.5	-8.98246	-9.45833	-8.4537
PP-22		-35.2	-19.3667	-27.7	-5.7	-23.45	-23.3667	-20.3667	-15.2	-6.03333	4.8	-8.7	-22.0333	-2.2	-16.7	-23.2	13.3	3.8	-11.2	-24.7	-13.8535	-17.1583	-10.1815
PP-23		-20.3667	8.3	-0.2	-24.3667	-32.7	-39.2	-24.3667	-24.8667	-11.5333	-31.2	-17.7	-8.7	-10.3667	-48.0333	-21.7	-24.7	-17.2	-36.2	-34.2	-22.0684	-20.05	-24.3111
PP-24		19	-12	7.5	-3	-11	-3.5	-28	4.5	-3.66667	7.5	-4.5	-6.5	13	-14.625	-23.2812	-27.3516	-27.0645	-29.3306	-33.507	-9.25402	-2.26667	-17.0178
PP-25		-19.6	-44.6	-10.6	-0.6	6.9	33.9	18.4	50.4	40.4	14.2333	-2.1	48.9	16.9	4.9	1.4	24.9	23.4	11.0667	-20.6	10.4	8.88333	12.0852
PP-26		1.33333	-13.6667	8	8	-5	10.25	13.1667	20	7.66667	-23.5	-7.66667	5.33333	-2.33333	-21.8333	12	5.5	12.6667	18.8	16	3.40614	2.625	4.27407
PP-28		24	24.6667	17.6667	-16.6667	20.8333	8.33333	-11	-24	-46.1667	-36	-45.8333	-40.6667	-21	11	6	-6.5	-11.3333	-16	-9	-9.03509	-3.83333	-14.8148
PP-29		-10.6333	-13.4667	10.5333	-17.8	-31.3	19.2	12.2	-10.3	1.7	8.03333	-2.05	-0.8	-8.3	6.7	10.7	5.7	-2.8	-17.8	-1.3	-2.19912	-3.18333	-1.10556
PP-32		-14.3	3.61667	6.7	-6.63333	18.0333	10.7	11.5333	14.0333	3.36667	13.0333	10.5333	-16.3	5.03333	10.7	-0.8	-11.3	-29.8	-12.8	-16.3	-0.05	6.00833	-6.78148
PP-33		30.55	10.6333	29.8	3.3	8.38333	10.8833	6.13333	18.3357	-2.7	9.13333	8.3	27.9667	25.3	29.6333	36.9667	31.4667	33.9667	23.8	-1.03333	17.9378	12.4452	24.0407
PP-35		7.7	14.8667	5.53333	-3.3	23.7	13.5333	12.0333	4.2	-17.8	-28.05	-17.3	-21.8	-25.8	-30.3	-22.3	1.7	-17.3	-4.3	-0.966667	-5.57632	3.24167	-15.3741
PP-38		6.35	23.1	-2.9	-16.4	-14.4	-6.4	-8.4	-24.9	-10.2333	1.6	2.6	3.6	-2.4	-6.9	-30.4	3.6	12.1	6.1	4.6	-3.14123	-5.25833	-0.788889
PP-40		-4.5	-2	-6	6.66667	-8.33333	-8	-10.6667	0	-5.33333	-13.3333	12.6667	-8	-7.33333	-1	11.5	2	-8.5	8	-5	-2.48246	-5.15	0.481481
PP-41		-27.5	-21.3333	-25	-17.6667	-22.6667	-15.5	-13.1667	0.5	-13.1667	-9.66667	-16.6667	-13.5	-31.5	-6.5	12	-5.5	-26	-27.5	-16.5	-15.6228	-16.5167	-14.6296
MEAN		-0.787963	-2.60278	1.31852	-9.97778	-6.05185	-0.875926	-2.60741	-1.49431	-5.23704	-6.29722	-7.13981	-5.17685	-6.54259	-8.26713	-6.27118	-4.74731	-5.79617	-9.95302	-12.3408	-5.30782	-3.46138	-7.35943
StD		19.8416	19.9863	14.4333	10.0369	17.8124	16.8615	14.1258	19.0788	16.9292	16.7802	13.6203	20.031	15.7224	18.287	19.4943	18.1826	19.9263	17.4342	14.1918	9.34246	9.53002	12.5782
StE		4.67672	4.71083	3.40197	2.36573	4.19843	3.9743	3.32948	4.49692	3.99026	3.95513	3.21034	4.72134	3.70581	4.31028	4.59486	4.28569	4.69667	4.10928	3.34504	2.20204	2.24625	2.96472

## Sheet: Post_DBP
No need to include those in red. So we should have 18 subjecs in total
	Post TRAINING CONTROL																							POST TRAINING GEST V6
	Baseline	Ambulatory Awake															Ambulatory Sleep				Average			Baseline	Ambualtory Awake																Ambulatory Sleep			Average
Subject	Baseline	Post1	Post2	Post3	Post4	Post5	Post6	Post7	Post8	Post9	Post10	Post11	Post12	Post13	Post14	Post15	Post16	Post17	Post18	Post19	24hr	Awake	Sleep	Baseline	Post1	Post2	Post3	Post4	Post5	Post6	Post7	Post8	Post9	Post10	Post11	Post12	Post13	Post14	Post15	Post16	Post17	Post18	Post19	24hr	Awake	Sleep
PP-5	86	67	85.3333	78.5	76	70	73	78.6667	76.3333	57.5	84.3333	81	72.75	82	87.3333	74.5	77	79	91.5	71	76.9868	74.6667	79.5648	86	87.6667	102.667	75.6667	73.6667	80.3333	76.6667	83.75	67	87.5	93.5	78.5	79.5	86	75	63	70	77.9286	75.7041	75.3047	79.4397	82.8417	75.6597
PP-06	58	73	77	63	59	70	77	79	63.5	71.6667	74.3333	77.6667	64	83.5	77.5	66	59.5	56.5	56.5	72	69.5088	70.75	68.1296	65.7	65	68.6667	60.6667	50.5	52	62.3333	56.5	59	68	78	88.5	62.6667	68	58	64	57.5	63.5	49.5	44.5	61.9386	62.0667	61.7963
PP-9	75.6667	95	95.6667	92	96.3333	89.3333	95.3333	94	91.6667	97	84.3333	84.6667	89.3333	80	74	77	71.5	74.5	73	87	86.4035	93.0667	79	76	81.5	81.5	95.6667	86.5	80	87.5	89.6667	72	78	65.3333	66	65.5	58.5	49.5	45.5	54	56.3333	56.4762	55.1156	69.7154	81.7667	56.325
PP-13	87.7	90	84.3333	97.6667	95	90	93.6667	85	101.25	95.3333	99.6667	96.3333	97	83	96	64.5	67.75	65	74.5	71	86.6842	93.1917	79.4537	84	102	107.333	91	88.5	90	86.6667	94.5	86	84	85.3333	87.3333	84.3333	67.6667	68.75	59.5	56	60	59.5	65.5	80.2061	91.5333	67.6204
PP-19	87	94.75	79.5	80.6667	83.6667	88.5	84	81	86.3333	92	90	90.6667	85.5	79.5	76	78.5	68	67.5	68	63	80.8991	86.0417	75.1852	87	93	93.6667	88	79	83.3333	78.3333	73.6667	76.3333	89	86.5	85	86.6667	90.5	91	61	63.5	58.5	57	64	78.8421	84.0833	73.0185
PP-22	96	95	92	91.5	86.6667	85.25	86.5	83.5	91	87	88.3333	91.5	95.3333	84	90	86.5	85	78.5	81.5	88	87.7412	88.675	86.7037	92	77	83.6667	78.5	82	76.3333	80	86	83	83.3333	89.5	89	77.6667	81.5	86.5	78.5	86	85.5	88	86	83.0526	81.9333	84.2963
PP-23	78.6	87.3333	79	94	93.6667	95.25	91.5	91.6667	95	92.5	98.5	89	94.6667	94.3333	88.6667	88	81.6667	83	87	82	89.8289	91.8417	87.5926	76.7	79.5	85.3333	95.5	80	82	81	86.5	80.5	89	92	89.3333	93.6667	84.3333	60	71	64.3333	62	61.5	65.5	79.1053	85.1333	72.4074
PP-24	62.3	85.6667	103.5	78.5	88	94	105	109	89	94.6667	94.25	99	94.75	97	96.25	96.75	96.1875	96.5469	96.4336	96.4795	95.3148	94.1583	96.5997	61	73	74.5	80.5	80	82.5	73.5	84	81	72.3333	74	74	85	91.5	83.5	86.6667	87.2222	85.7963	86.5617	86.5267	81.1635	77.5333	85.1971
PP-25	98.3	108	105	107	93.75	96.5	71.5	76.5	73.5	66	79.5	92	73	86.5	90	88.5	68.5	77	72	83	84.6184	87.725	81.1667	73.7	105	52	96	113	85	101	88	102.5	92.6667	84.6667	80.5	99	86	89	86.5	84	82	81	78	88.7281	91.9833	85.1111
PP-26	80.7	88	94.6667	90	86.6667	92	72	72.3333	71	77.3333	94	91	96	90	95.6667	92	90	86	62	61	84.2982	83.8	84.8519	80.2	91.6667	75	90	81.6667	86.6667	87	89.5	86.5	81	82	78	89.6667	91	80.5	94	84.25	82	79.2	75	84.4535	85.1	83.7352
PP-28	82	82	82	86	71.3333	60.6667	54.6667	64.6667	79	82.3333	85	86.5	71.6667	62	62.5	66.6667	63	69.6667	71	69	72.0877	74.7667	69.1111	82	91.5	92.3333	103	60.3333	75.5	62	59	60.5	62	59	55	55	54.5	77.5	76.5	68.75	63.5	63.7188	64.3086	68.6286	72.5167	64.3086
PP-29	87.7	89.5	86.6667	76.5	93	104	97	83	68.5	75.5	78	77.6667	80	83	58.5	72	62.5	77	84.5	65.5	79.5965	85.1667	73.4074	88.7	97	84	81.3333	84	84.5	97	91	91	77.5	89.5	77.5	78.5	78.5	70	82	71	73.5	64	70	81.1491	87.6833	73.8889
PP-32	72.7	89	85	81	85.3333	84.3333	86.5	80	82.3333	88	83.6667	83	85	85.6667	76.6667	78	74.5	82.5	77	73	82.1316	84.5167	79.4815	71.7	89	85.5	86	82.3333	93.3333	87	86	89.3333	90	91	76.6667	79.5	85	89	71.5	61.5	56	69.5	67.5	80.8246	87.95	72.9074
PP-33	89.7	89.5	95.3333	91.3333	97.3333	85	81.6667	82.6667	80.5	90	100	92.75	86.25	87	75.5	70	77.5	73.3333	77	87.6667	85.2807	89.3333	80.7778	85.7	92.3333	86	100	97	84.6667	87.75	89	87.5714	87.25	85.8333	87	95.3333	89	92.3333	84.1667	89.6667	89	80	76	88.416	89.7405	86.9444
PP-35	80.7	85	80.6667	85	92	78.3333	86	96	102.5	91	87.5	79	85.5	76.5	73.5	73	82.5	67.5	73	74.5	82.5789	88.4	76.1111	78	104	84.5	90	88.25	95.3333	90.3333	86.6667	88.5	65.5	66	74.5	65	70	68	49	79	65.5	63	66.6667	76.8289	85.9083	66.7407
PP-38	67.3	69.25	73	81.5	102	97	66	65	75.5	83.6667	65	74	55	52	56.5	73	60	69	72.5	66	71.364	77.7917	64.2222	69	82	75	82	83	79	65	62	87	71.5	60	62	65	58.5	54	96	81.5	90	81	71	73.9737	74.65	73.2222
PP-40	77.3	79.25	79.6667	85	84	80.75	79.3333	82.5	79.5	89	78.6667	85	94	85.5	73	74.5	66.5	70	61.5	69	78.7719	81.7667	75.4444	80.7	75	68.3333	83	84	68.6667	79	82	89	80.6667	72.6667	91	79	84.6667	82	94	68	70.5	60.5	66	77.7895	78.2333	77.2963
PP-41	76	85.5	94	100.667	93.6667	78	90	89	89.5	97.5	92	91.3333	102.5	95.5	93	95	91	76	83	75	90.114	90.9833	89.1481	86	85	84	90	97.3333	86.3333	85	87.5	86.3333	82.6667	83	87	107	89.5	91.5	99.5	98.5	65	57.5	70	85.9298	86.7167	85.0556
MEAN	80.2037	86.2639	87.3519	86.6574	87.6343	85.4954	82.8148	82.9722	83.1065	84.8889	86.5046	86.7824	84.5694	82.6111	80.0324	78.5787	74.5891	74.9193	75.663	75.2303	82.4561	85.369	79.2195	79.1167	87.287	82.4444	87.0463	82.838	81.4167	81.5046	81.9583	81.8373	80.1065	79.8796	79.2685	80.4444	78.5926	75.8935	75.6852	73.5957	71.4755	68.5367	69.2735	78.8992	82.6319	74.7517
StD	10.7065	9.85206	9.14103	10.1939	10.4196	11.0561	12.3604	10.6981	10.9705	11.2418	9.31583	6.98616	12.8404	10.9446	12.7533	10.1271	11.1984	9.04197	10.4438	9.92726	6.89487	6.97575	8.00389	8.42135	11.0797	12.7963	10.023	13.4326	9.6922	10.8439	11.3689	11.1394	9.03017	11.1484	10.1854	13.9007	12.3955	13.7512	16.1727	13.0444	11.8414	11.7443	9.96411	6.89381	7.46944	9.06453
CHANGE
PP-5		-19	-0.666667	-7.5	-10	-16	-13	-7.33333	-9.66667	-28.5	-1.66667	-5	-13.25	-4	1.33333	-11.5	-9	-7	5.5	-15	-9.01316	-11.3333	-6.43519		1.66667	16.6667	-10.3333	-12.3333	-5.66667	-9.33333	-2.25	-19	1.5	7.5	-7.5	-6.5	0	-11	-23	-16	-8.07143	-10.2959	-10.6953	-6.56032	-3.15833	-10.3403
PP-06		15	19	5	1	12	19	21	5.5	13.6667	16.3333	19.6667	6	25.5	19.5	8	1.5	-1.5	-1.5	14	11.5088	12.75	10.1296		-0.7	2.96667	-5.03333	-15.2	-13.7	-3.36667	-9.2	-6.7	2.3	12.3	22.8	-3.03333	2.3	-7.7	-1.7	-8.2	-2.2	-16.2	-21.2	-3.7614	-3.63333	-3.9037
PP-9		19.3333	20	16.3333	20.6667	13.6667	19.6667	18.3333	16	21.3333	8.66667	9	13.6667	4.33333	-1.66667	1.33333	-4.16667	-1.16667	-2.66667	11.3333	10.7368	17.4	3.33333		5.5	5.5	19.6667	10.5	4	11.5	13.6667	-4	2	-10.6667	-10	-10.5	-17.5	-26.5	-30.5	-22	-19.6667	-19.5238	-20.8844	-6.28464	5.76667	-19.675
PP-13		2.3	-3.36667	9.96667	7.3	2.3	5.96667	-2.7	13.55	7.63333	11.9667	8.63333	9.3	-4.7	8.3	-23.2	-19.95	-22.7	-13.2	-16.7	-1.01579	5.49167	-8.2463		18	23.3333	7	4.5	6	2.66667	10.5	2	0	1.33333	3.33333	0.333333	-16.3333	-15.25	-24.5	-28	-24	-24.5	-18.5	-3.79386	7.53333	-16.3796
PP-19		7.75	-7.5	-6.33333	-3.33333	1.5	-3	-6	-0.666667	5	3	3.66667	-1.5	-7.5	-11	-8.5	-19	-19.5	-19	-24	-6.10088	-0.958333	-11.8148		6	6.66667	1	-8	-3.66667	-8.66667	-13.3333	-10.6667	2	-0.5	-2	-0.333333	3.5	4	-26	-23.5	-28.5	-30	-23	-8.15789	-2.91667	-13.9815
PP-22		-1	-4	-4.5	-9.33333	-10.75	-9.5	-12.5	-5	-9	-7.66667	-4.5	-0.666667	-12	-6	-9.5	-11	-17.5	-14.5	-8	-8.25877	-7.325	-9.2963		-15	-8.33333	-13.5	-10	-15.6667	-12	-6	-9	-8.66667	-2.5	-3	-14.3333	-10.5	-5.5	-13.5	-6	-6.5	-4	-6	-8.94737	-10.0667	-7.7037
PP-23		8.73333	0.4	15.4	15.0667	16.65	12.9	13.0667	16.4	13.9	19.9	10.4	16.0667	15.7333	10.0667	9.4	3.06667	4.4	8.4	3.4	11.2289	13.2417	8.99259		2.8	8.63333	18.8	3.3	5.3	4.3	9.8	3.8	12.3	15.3	12.6333	16.9667	7.63333	-16.7	-5.7	-12.3667	-14.7	-15.2	-11.2	2.40526	8.43333	-4.29259
PP-24		23.3667	41.2	16.2	25.7	31.7	42.7	46.7	26.7	32.3667	31.95	36.7	32.45	34.7	33.95	34.45	33.8875	34.2469	34.1336	34.1795	33.0148	31.8583	34.2997		12	13.5	19.5	19	21.5	12.5	23	20	11.3333	13	13	24	30.5	22.5	25.6667	26.2222	24.7963	25.5617	25.5267	20.1635	16.5333	24.1971
PP-25		9.7	6.7	8.7	-4.55	-1.8	-26.8	-21.8	-24.8	-32.3	-18.8	-6.3	-25.3	-11.8	-8.3	-9.8	-29.8	-21.3	-26.3	-15.3	-13.6816	-10.575	-17.1333		31.3	-21.7	22.3	39.3	11.3	27.3	14.3	28.8	18.9667	10.9667	6.8	25.3	12.3	15.3	12.8	10.3	8.3	7.3	4.3	15.0281	18.2833	11.4111
PP-26		7.3	13.9667	9.3	5.96667	11.3	-8.7	-8.36667	-9.7	-3.36667	13.3	10.3	15.3	9.3	14.9667	11.3	9.3	5.3	-18.7	-19.7	3.59825	3.1	4.15185		11.4667	-5.2	9.8	1.46667	6.46667	6.8	9.3	6.3	0.8	1.8	-2.2	9.46667	10.8	0.3	13.8	4.05	1.8	-1	-5.2	4.25351	4.9	3.53519
PP-28		0	0	4	-10.6667	-21.3333	-27.3333	-17.3333	-3	0.333333	3	4.5	-10.3333	-20	-19.5	-15.3333	-19	-12.3333	-11	-13	-9.91228	-7.23333	-12.8889		9.5	10.3333	21	-21.6667	-6.5	-20	-23	-21.5	-20	-23	-27	-27	-27.5	-4.5	-5.5	-13.25	-18.5	-18.2812	-17.6914	-13.3714	-9.48333	-17.6914
PP-29		1.8	-1.03333	-11.2	5.3	16.3	9.3	-4.7	-19.2	-12.2	-9.7	-10.0333	-7.7	-4.7	-29.2	-15.7	-25.2	-10.7	-3.2	-22.2	-8.10351	-2.53333	-14.2926		8.3	-4.7	-7.36667	-4.7	-4.2	8.3	2.3	2.3	-11.2	0.8	-11.2	-10.2	-10.2	-18.7	-6.7	-17.7	-15.2	-24.7	-18.7	-7.55088	-1.01667	-14.8111
PP-32		16.3	12.3	8.3	12.6333	11.6333	13.8	7.3	9.63333	15.3	10.9667	10.3	12.3	12.9667	3.96667	5.3	1.8	9.8	4.3	0.3	9.43158	11.8167	6.78148		17.3	13.8	14.3	10.6333	21.6333	15.3	14.3	17.6333	18.3	19.3	4.96667	7.8	13.3	17.3	-0.2	-10.2	-15.7	-2.2	-4.2	9.12456	16.25	1.20741
PP-33		-0.2	5.63333	1.63333	7.63333	-4.7	-8.03333	-7.03333	-9.2	0.3	10.3	3.05	-3.45	-2.7	-14.2	-19.7	-12.2	-16.3667	-12.7	-2.03333	-4.4193	-0.366667	-8.92222		6.63333	0.3	14.3	11.3	-1.03333	2.05	3.3	1.87143	1.55	0.133333	1.3	9.63333	3.3	6.63333	-1.53333	3.96667	3.3	-5.7	-9.7	2.71604	4.04048	1.24444
PP-35		4.3	-0.0333333	4.3	11.3	-2.36667	5.3	15.3	21.8	10.3	6.8	-1.7	4.8	-4.2	-7.2	-7.7	1.8	-13.2	-7.7	-6.2	1.87895	7.7	-4.58889		26	6.5	12	10.25	17.3333	12.3333	8.66667	10.5	-12.5	-12	-3.5	-13	-8	-10	-29	1	-12.5	-15	-11.3333	-1.17105	7.90833	-11.2593
PP-38		1.95	5.7	14.2	34.7	29.7	-1.3	-2.3	8.2	16.3667	-2.3	6.7	-12.3	-15.3	-10.8	5.7	-7.3	1.7	5.2	-1.3	4.06404	10.4917	-3.07778		13	6	13	14	10	-4	-7	18	2.5	-9	-7	-4	-10.5	-15	27	12.5	21	12	2	4.97368	5.65	4.22222
PP-40		1.95	2.36667	7.7	6.7	3.45	2.03333	5.2	2.2	11.7	1.36667	7.7	16.7	8.2	-4.3	-2.8	-10.8	-7.3	-15.8	-8.3	1.47193	4.46667	-1.85556		-5.7	-12.3667	2.3	3.3	-12.0333	-1.7	1.3	8.3	-0.0333333	-8.03333	10.3	-1.7	3.96667	1.3	13.3	-12.7	-10.2	-20.2	-14.7	-2.91053	-2.46667	-3.4037
PP-41		9.5	18	24.6667	17.6667	2	14	13	13.5	21.5	16	15.3333	26.5	19.5	17	19	15	0	7	-1	14.114	14.9833	13.1481		-1	-2	4	11.3333	0.333333	-1	1.5	0.333333	-3.33333	-3	1	21	3.5	5.5	13.5	12.5	-21	-28.5	-16	-0.0701754	0.716667	-0.944444
MEAN		6.06019	7.14815	6.4537	7.43056	5.29167	2.61111	2.76852	2.90278	4.68519	6.30093	6.5787	4.36574	2.40741	-0.171296	-1.625	-5.61458	-5.28443	-4.54073	-4.97336	2.25238	5.16528	-0.984172		8.17037	3.32778	7.92963	3.7213	2.3	2.38796	2.84167	2.72063	0.989815	0.762963	0.151852	1.32778	-0.524074	-3.22315	-3.43148	-5.52099	-7.64121	-10.58	-9.8432	-0.21749	3.51521	-4.36494
StD		9.45588	11.9041	9.45783	12.5513	14.1436	17.203	16.5388	14.1685	16.934	11.9484	10.85	14.9794	14.9059	15.4981	14.7699	15.5143	13.9044	14.1151	14.5545	11.515	11.1733	12.6088		11.0103	11.0749	11.3368	14.3887	11.2971	11.3752	11.5017	13.4081	10.1445	10.9716	11.1898	14.4401	13.7255	13.4248	18.4086	14.7075	14.7774	14.8734	11.7942	8.65736	8.31648	11.1896
StE		2.22877	2.80583	2.22923	2.95837	3.33368	4.05478	3.89823	3.33955	3.99139	2.81627	2.55738	3.53068	3.51334	3.65293	3.48129	3.65675	3.27731	3.32696	3.43053	2.71412	2.63357	2.97192		2.59516	2.61039	2.6721	3.39146	2.66276	2.68117	2.71097	3.16033	2.39107	2.58603	2.63747	3.40356	3.23514	3.16426	4.33895	3.46659	3.48307	3.50568	2.77993	2.04056	1.96021	2.63741
RESPONSE VS CONTROL
PP-5		20.6667	17.3333	-2.83333	-2.33333	10.3333	3.66667	5.08333	-9.33333	30	9.16667	-2.5	6.75	4	-12.3333	-11.5	-7	-1.07143	-15.7959	4.30466	2.45284	8.175	-3.90511
PP-06		-15.7	-16.0333	-10.0333	-16.2	-25.7	-22.3667	-30.2	-12.2	-11.3667	-4.03333	3.13333	-9.03333	-23.2	-27.2	-9.7	-9.7	-0.7	-14.7	-35.2	-15.2702	-16.3833	-14.0333
PP-9		-13.8333	-14.5	3.33333	-10.1667	-9.66667	-8.16667	-4.66667	-20	-19.3333	-19.3333	-19	-24.1667	-21.8333	-24.8333	-31.8333	-17.8333	-18.5	-16.8571	-32.2177	-17.0215	-11.6333	-23.0083
PP-13		15.7	26.7	-2.96667	-2.8	3.7	-3.3	13.2	-11.55	-7.63333	-10.6333	-5.3	-8.96667	-11.6333	-23.55	-1.3	-8.05	-1.3	-11.3	-1.8	-2.77807	2.04167	-8.13333
PP-19		-1.75	14.1667	7.33333	-4.66667	-5.16667	-5.66667	-7.33333	-10	-3	-3.5	-5.66667	1.16667	11	15	-17.5	-4.5	-9	-11	1	-2.05702	-1.95833	-2.16667
PP-22		-14	-4.33333	-9	-0.666667	-4.91667	-2.5	6.5	-4	0.333333	5.16667	1.5	-13.6667	1.5	0.5	-4	5	11	10.5	2	-0.688596	-2.74167	1.59259
PP-23		-5.93333	8.23333	3.4	-11.7667	-11.35	-8.6	-3.26667	-12.6	-1.6	-4.6	2.23333	0.9	-8.1	-26.7667	-15.1	-15.4333	-19.1	-23.6	-14.6	-8.82368	-4.80833	-13.2852
PP-24		-11.3667	-27.7	3.3	-6.7	-10.2	-30.2	-23.7	-6.7	-21.0333	-18.95	-23.7	-8.45	-4.2	-11.45	-8.78333	-7.66528	-9.45058	-8.57187	-8.65274	-12.8513	-15.325	-10.1026
PP-25		21.6	-28.4	13.6	43.85	13.1	54.1	36.1	53.6	51.2667	29.7667	13.1	50.6	24.1	23.6	22.6	40.1	29.6	33.6	19.6	28.7096	28.8583	28.5444
PP-26		4.16667	-19.1667	0.5	-4.5	-4.83333	15.5	17.6667	16	4.16667	-11.5	-12.5	-5.83333	1.5	-14.6667	2.5	-5.25	-3.5	17.7	14.5	0.655263	1.8	-0.616667
PP-28		9.5	10.3333	17	-11	14.8333	7.33333	-5.66667	-18.5	-20.3333	-26	-31.5	-16.6667	-7.5	15	9.83333	5.75	-6.16667	-7.28125	-4.69141	-3.45909	-2.25	-4.80252
PP-29		6.5	-3.66667	3.83333	-10	-20.5	-1	7	21.5	1	10.5	-1.16667	-2.5	-5.5	10.5	9	7.5	-4.5	-21.5	3.5	0.552632	1.51667	-0.518519
PP-32		1	1.5	6	-2	10	1.5	7	8	3	8.33333	-5.33333	-4.5	0.333333	13.3333	-5.5	-12	-25.5	-6.5	-4.5	-0.307018	4.43333	-5.57407
PP-33		6.83333	-5.33333	12.6667	3.66667	3.66667	10.0833	10.3333	11.0714	1.25	-10.1667	-1.75	13.0833	6	20.8333	18.1667	16.1667	19.6667	7	-7.66667	7.13534	4.40714	10.1667
PP-35		21.7	6.53333	7.7	-1.05	19.7	7.03333	-6.63333	-11.3	-22.8	-18.8	-1.8	-17.8	-3.8	-2.8	-21.3	-0.8	0.7	-7.3	-5.13333	-3.05	0.208333	-6.67037
PP-38		11.05	0.3	-1.2	-20.7	-19.7	-2.7	-4.7	9.8	-13.8667	-6.7	-13.7	8.3	4.8	-4.2	21.3	19.8	19.3	6.8	3.3	0.909649	-4.84167	7.3
PP-40		-7.65	-14.7333	-5.4	-3.4	-15.4833	-3.73333	-3.9	6.1	-11.7333	-9.4	2.6	-18.4	-4.23333	5.6	16.1	-1.9	-2.9	-4.4	-6.4	-4.38246	-6.93333	-1.54815
PP-41		-10.5	-20	-20.6667	-6.33333	-1.66667	-15	-11.5	-13.1667	-24.8333	-19	-14.3333	-5.5	-16	-11.5	-5.5	-2.5	-21	-35.5	-15	-14.1842	-14.2667	-14.0926
MEAN		2.11019	-3.82037	1.47593	-3.70926	-2.99167	-0.223148	0.0731481	-0.182143	-3.69537	-5.53796	-6.42685	-3.03796	-2.93148	-3.05185	-1.80648	0.0935957	-2.35678	-6.03923	-4.86984	-2.46987	-1.65007	-3.38077
StD		12.881	15.8247	9.23222	13.2837	13.2052	17.5503	15.084	18.2188	19.1075	13.889	10.8975	16.6454	11.4665	16.9369	15.4575	14.1437	14.7685	16.2888	13.668	10.27	10.4393	11.2707
StE		3.03608	3.72992	2.17605	3.13101	3.1125	4.13664	3.55533	4.29422	4.50368	3.27366	2.56856	3.92337	2.70267	3.99208	3.64337	3.3337	3.48096	3.83932	3.22158	2.42066	2.46057	2.65653

## Sheet: Sample Figures
	1	2	3	4	5	6	7	8	9	10	11	12	13	14	15	16	17	18	19
CONTROL	7.08333	3.09722	2.07639	5.16667	5.86111	3.69444	4.34722	4.55556	3.58333	3.02431	2.5625	0.618056	-0.479167	-2.57465	-3.1263	-4.04908	-5.85919	-6.41843	-4.95096
GEST	20.0797	14.721	12.2029	11.3043	9.14493	11.8152	10.1087	10.1118	7.64493	6.23188	4.26812	2.03623	2.02899	1.55435	3.375	-0.0511775	-2.12647	-2.16825	-1.30569
																					Pre	Post		Pre	Post
																				19hr	1.18452	9.2		8.7	6
																				Awake	7.61884	13.1833		1.66272	1.0623
																				Sleep	-5.96474	4.78415		7.50617	6.1611

## Sheet: Pre_SBP Figure
	1	2	3	4	5	6	7	8	9	10	11	12	13	14	15	16	17	18	19
PRE-CONTROL	8.11241	6.95907	6.36111	8.88519	6.20031	9.28981	7.80167	7.99778	7.32667	9.02556	9.18315	6.76852	0.183519	-3.77037	-7.44648	-9.41833	-10.0757	-9.34444	-13.65
PRE-GEST	6.38259	5.42204	1.9587	2.53352	-1.68833	3.78444	9.31037	5.09278	7.81444	5.32889	0.94463	4.37056	-0.259444	-5.39796	-7.88889	-10.3333	-8.87056	-10.6572	-12.1056
POST-CONTROL	12.1824	10.5852	10.2611	16.8444	16.2704	11.6685	12.0111	11.6407	14.4185	16.9231	14.3074	14.3583	11.7333	9.13843	7.17488	-0.0804687	-0.114938	-0.155709	1.09483
POST-GEST	10.6889	7.03796	11.0685	6.21667	9.67963	9.95	7.92037	9.61865	7.95	8.62593	7.16759	9.18148	5.19074	0.871296	0.903704	-4.82778	-5.91111	-10.1087	-11.246				PRE-GEST	PRE-CONTROL	POST-GEST	POST-CONTROL
																						24hr	-0.224123	2.12576	4.70595	10.0138
																						Awake	4.59394	7.79596	9.81918	13.2806
																						Sleep	-5.57753	-4.17447	-0.975418	6.38401
																						24hr	2.5452	2.83622	1.8015	2.04312
																						Awake	2.27178	2.35012	2.18018	1.97503
																						Sleep	-3.28165	-3.71582	-2.44443	2.44507

## Sheet: Pre_DBP Figure
	1	2	3	4	5	6	7	8	9	10	11	12	13	14	15	16	17	18	19
PRE-CONTROL	2.37333	0.757593	1.81315	-0.529444	-1.28562	0.563148	-2.5887	-4.10352	1.07241	-0.372037	-1.55259	-2.61648	-9.86278	-13.1869	-15.0017	-15.3906	-15.4924	-13.1406	-17.2239
PRE-GEST	5.07222	-1.06296	-3.61296	-5.74444	-4.33519	-4.74444	-3.00185	-2.39074	-1.78889	-5.78889	-7.7287	-8.86296	-11.5019	-14.7611	-17.0944	-17.4833	-16.5944	-16.8722	-18.7889
POST-CONTROL	6.06019	7.14815	6.4537	7.43056	5.29167	2.61111	2.76852	2.90278	4.68519	6.30093	6.5787	4.36574	2.40741	-0.171296	-1.625	-5.61458	-5.28443	-4.54073	-4.97336			PRE-GEST	PRE-CONTROL		POST-GEST	POST-CONTROL
POST-GEST	8.17037	3.32778	7.92963	3.7213	2.3	2.38796	2.84167	2.72063	0.989815	0.762963	0.151852	1.32778	-0.524074	-3.22315	-3.43148	-5.52099	-7.64121	-10.58	-9.8432		24 hour	-8.26769	-5.60737	-0.21749	2.25238
																					Awake	-2.73981	-0.0768301	3.51521	5.16528
																					Sleep	-14.4098	-11.7524	-4.36494	-0.984172
																					24 hour	2.28161	1.73359	-2.04056	2.71412
																					Awake	2.26356	1.4641	1.96021	2.63357
																					Sleep	2.49393	2.20922	-2.63741	-2.97192
																						2.28161	1.73359	-2.04056	2.71412

## Sheet: Post_SBP Figure
	1	2	3	4	5	6	7	8	9	10	11	12	13	14	15	16	17	18	19
Pre-Training Control	12.1824	10.5852	10.2611	16.8444	16.2704	11.6685	12.0111	11.6407	14.4185	16.9231	14.3074	14.3583	11.7333	9.13843	7.17488	-0.0804687	-0.114938	-0.155709	1.09483
GEST	10.6889	7.03796	11.0685	6.21667	9.67963	9.95	7.92037	9.61865	7.95	8.62593	7.16759	9.18148	5.19074	0.871296	0.903704	-4.82778	-5.91111	-10.1087	-11.246
																					Mean			Standard Dev
																					Pre	Post		Pre	Post
																				24hr	10.0138	4.23996		8.66824	6.46788
																				Awake	13.2806	8.9338		8.37936	8.44123
																				Sleep	6.38401	-0.975418		10.3736	10.3708

[truncated: 1 more sheets: Post_DBP Figure]
